# Supplementary material for: Automated and Accurate Estimation of Gene Family Abundance from Shotgun Metagenomes
Source: PLoS Comput Biol. 2015 Nov 13;11(11):e1004573. doi: 10.1371/journal.pcbi.1004573 (PMC4643905; doi:10.1371/journal.pcbi.1004573)
Supplement: S1 Table — (XLSX) [file pcbi.1004573.s001.xlsx]

## Sheet: Sheet1
	Tool	Publication	Journal	Date
	MEGAN	http://www.ncbi.nlm.nih.gov/pmc/articles/PMC1800929/	Genome Research	2007
	MG-RAST	http://www.biomedcentral.com/1471-2105/9/386/	BMC Bioinformatics	2008
	CAMERA	http://dx.plos.org/10.1371/journal.pbio.0050075	PLoS Biology	2007
	IMG/M	http://nar.oxfordjournals.org/content/36/suppl_1/D534.short	Nucleic Acids Research	2008
	MicrobesOnline	http://nar.oxfordjournals.org/content/38/suppl_1/D396.short	Nucleic Acids Research	2010
	MOCAT	http://journals.plos.org/plosone/article?id=10.1371/journal.pone.0047656	PLOS ONE	2010
	CloVR	http://www.biomedcentral.com/1471-2105/12/356	BMC Bioinformatics	2011
	HUMAnN	http://dx.plos.org/10.1371/journal.pcbi.1002358.g005	PLoS Computional Biology	2012
	MG-DOTUR	http://www.biomedcentral.com/1471-2105/9/34/	BMC Bioinformatics	2008
	ShotgunFunctionalizeR	http://bioinformatics.oxfordjournals.org/content/25/20/2737.short	Bioinformatics	2009
	RAMCAP	http://www.biomedcentral.com/1471-2105/10/359/	BMC Bioinformatics	2009
	JCVI's METAREP	http://bioinformatics.oxfordjournals.org/content/26/20/2631.short	Bioinformatics	2010
	Smash Community	http://bioinformatics.oxfordjournals.org/content/26/23/2977.short	Bioinformatics	2010
	WebMGA	http://www.biomedcentral.com/1471-2164/12/444/	BMC Genomics	2011
	CoMet	http://nar.oxfordjournals.org/content/early/2011/05/26/nar.gkr388.short	Nucleic Acids Research	2011
	RTMg - Real Time Metagenomics	http://bioinformatics.oxfordjournals.org/content/28/24/3316.short	Bioinformatics	2012
	FANTOM	http://www.biomedcentral.com/1471-2105/14/38/	BMC Bioinformatics	2013
	MetaSAMS	http://www.sciencedirect.com/science/article/pii/S0168165612006670	Journal of Biotechnology	2013
	EBI Metagenomics	http://nar.oxfordjournals.org/content/42/D1/D600.short	Nucleic Acids Research	2014
	Malina	http://www.biomedcentral.com/content/pdf/1751-0473-7-13.pdf	Source Code for Biology and Medicine	2012
