# Supplementary material for: Automated and Accurate Estimation of Gene Family Abundance from Shotgun Metagenomes
Source: PLoS Comput Biol. 2015 Nov 13;11(11):e1004573. doi: 10.1371/journal.pcbi.1004573 (PMC4643905; doi:10.1371/journal.pcbi.1004573)
Supplement: S2 Table — A list of the genomes and relative abundances present in each mock microbial community. (XLSX) [file pcbi.1004573.s002.xlsx]

## Sheet: mock communities
Relative abundance distributions of taxa for 252 mock stool communities
sample_id	img_taxon_id	taxon name	relative_abundance
158256496-stool1.txt	641736205	Alistipes putredinis DSM 17216	0.246184
158256496-stool1.txt	640753008	Bacteroides vulgatus ATCC 8482	0.211043
158256496-stool1.txt	641380447	Bacteroides uniformis ATCC 8492	0.168287
158256496-stool1.txt	642979334	Bacteroides eggerthii DSM 20697	0.0732769
158256496-stool1.txt	637000026	Bacteroides thetaiotaomicron VPI-5482	0.0405124
158256496-stool1.txt	642555104	Akkermansia muciniphila ATCC BAA-835	0.0383757
158256496-stool1.txt	640963016	Parabacteroides merdae ATCC 43184	0.0380978
158256496-stool1.txt	640753039	Parabacteroides distasonis ATCC 8503	0.0302603
158256496-stool1.txt	642979319	Bacteroides finegoldii DSM 17565	0.0246755
158256496-stool1.txt	642791613	Bacteroides coprocola M16, DSM 17136	0.0180272
158256496-stool1.txt	642979351	Bacteroides plebeius DSM 17135	0.0152193
158256496-stool1.txt	640963022	Eubacterium ventriosum ATCC 27560	0.0132078
158256496-stool1.txt	643886111	Bacteroides cellulosilyticus DSM 14838	0.0120562
158256496-stool1.txt	643886197	Bacteroides coprophilus DSM 18228	0.0061894
158256496-stool1.txt	637000025	Bacteroides fragilis YCH46	0.00607596
158256496-stool1.txt	642979356	Roseburia intestinalis L1-82	0.00546917
158256496-stool1.txt	643886006	Roseburia inulinivorans DSM 16841	0.00465722
158256496-stool1.txt	640963025	Ruminococcus torques ATCC 27756	0.00396531
158256496-stool1.txt	641380420	Faecalibacterium prausnitzii M21/2	0.0039328
158256496-stool1.txt	642791604	Ruminococcus lactaris ATCC 29176	0.00262045
158256496-stool1.txt	642979337	Bacteroides pectinophilus ATCC 43243	0.00201471
158256496-stool1.txt	643886135	Sphingobacterium spiritivorum ATCC 33300	0.00194428
158256496-stool1.txt	644736367	Eubacterium rectale ATCC 33656	0.00185552
158256496-stool1.txt	643886116	Coprococcus comes	0.00183391
158256496-stool1.txt	641736271	Anaerotruncus colihominis DSM 17241	0.00173495
158256496-stool1.txt	643886203	Eubacterium hallii DSM 3353	0.00170513
158256496-stool1.txt	644736366	Eubacterium eligens ATCC 27750	0.00152675
158256496-stool1.txt	643886005	Clostridium sp M62/1	0.00131584
158256496-stool1.txt	643886056	Acidaminococcus sp. D21_V1	0.0012789
158256496-stool1.txt	640963015	Bifidobacterium adolescentis L2-32	0.00114396
158256496-stool1.txt	642979369	Clostridium nexile DSM 1787	0.00113117
158256496-stool1.txt	643886140	Bifidobacterium longum infantis ATCC 55813	0.00111328
158256496-stool1.txt	640963046	Dorea longicatena DSM 13814	0.00105664
158256496-stool1.txt	641380427	Clostridium leptum DSM 753	0.0010282
158256496-stool1.txt	640612206	Collinsella aerofaciens ATCC 25986	0.000970646
158256496-stool1.txt	643886103	Holdemania filiformis VPI J1-31B-1, DSM 12042	0.000834572
158256496-stool1.txt	640963024	Ruminococcus obeum ATCC 29174	0.000823837
158256496-stool1.txt	641380448	Clostridium sp. L2-50	0.000795633
158256496-stool1.txt	641736184	Eubacterium siraeum DSM 15702	0.000762707
158256496-stool1.txt	643886016	Veillonella parvula Te3, DSM 2008	0.000740184
158256496-stool1.txt	643886143	Subdoligranulum variabile DSM 15176	0.00072661
158256496-stool1.txt	643886142	Porphyromonas uenonis 60-3	0.000661101
158256496-stool1.txt	643886112	Clostridium asparagiforme DSM 15981	0.000607013
158256496-stool1.txt	641736270	Clostridium sp. SS2/1	0.000587161
158256496-stool1.txt	641736133	Dorea formicigenerans ATCC 27755	0.000557174
158256496-stool1.txt	640963014	Bacteroides capillosus ATCC 29799	0.000526347
158256496-stool1.txt	641380422	Coprococcus eutactus ATCC 27759	0.000521484
158256496-stool1.txt	643886040	Bifidobacterium bifidum NCIMB 41171	0.000510051
158256496-stool1.txt	637000295	Streptococcus pyogenes MGAS2096	0.000475971
158256496-stool1.txt	643886146	Blautia hansenii VPI C7-24, DSM 20583	0.000453139
158256496-stool1.txt	641380446	Eubacterium dolichum DSM 3991	0.000419289
158256496-stool1.txt	639633062	Streptococcus thermophilus LMD-9	0.00037876
158256496-stool1.txt	643886199	Blautia hydrogenotrophicus S5a33, DSM 10507	0.000377671
158256496-stool1.txt	641736169	Clostridium spiroforme DSM 1552	0.000313054
158256496-stool1.txt	641380428	Clostridium bolteae ATCC BAA-613	0.0002996
158256496-stool1.txt	641736113	Clostridium bartlettii DSM 16795	0.000298773
158256496-stool1.txt	645058815	Prevotella melaninogenica ATCC 25845	0.000277513
158256496-stool1.txt	641736197	Clostridium scindens ATCC 35704	0.000243447
158256496-stool1.txt	640069308	Clostridium difficile 630	0.000234797
158256496-stool1.txt	637000125	Haemophilus influenzae 86-028NP	0.000213481
158256496-stool1.txt	643886206	Clostridium methylpentosum R2, DSM 5476	0.000190888
158256496-stool1.txt	642555148	Porphyromonas gingivalis ATCC 33277	0.000178908
158256496-stool1.txt	643886200	Prevotella copri CB7, DSM 18205	0.000177033
158256496-stool1.txt	642979360	Eubacterium biforme DSM 3989	0.00016834
158256496-stool1.txt	643886107	Bryantella formatexigens I-52, DSM 14469	0.000164764
158256496-stool1.txt	643692043	Streptococcus pneumoniae Taiwan19F-14	0.000144125
158256496-stool1.txt	637000215	Propionibacterium acnes KPA171202	0.000139381
158256496-stool1.txt	642979313	Bifidobacterium pseudocatenulatum DSM 20438	0.000126771
158256496-stool1.txt	643348524	Candidatus Azobacteroides pseudotrichonymphae genomovar. CFP2	0.000106564
158256496-stool1.txt	643886148	Porphyromonas endodontalis ATCC 35406	0.000104041
158256496-stool1.txt	643886007	Clostridiales sp. 1_7_47_FAA	9.54265e-05
158256496-stool1.txt	642979320	Collinsella intestinalis DSM 13280	9.41821e-05
158256496-stool1.txt	637000144	Lactococcus lactis lactis Il1403	8.83284e-05
158256496-stool1.txt	644736358	Eggerthella lenta DSM 2243	7.7461e-05
158256496-stool1.txt	643886181	Abiotrophia defectiva ATCC 49176	7.41407e-05
158256496-stool1.txt	644736407	Streptococcus suis BM407	6.94793e-05
158256496-stool1.txt	644736324	Aggregatibacter aphrophilus NJ8700	6.60493e-05
158256496-stool1.txt	640963057	Ruminococcus gnavus ATCC 29149	6.4674e-05
158256496-stool1.txt	643886102	Bifidobacterium breve DSM 20213	5.40519e-05
158256496-stool1.txt	643886120	Enterococcus faecium TX1330	4.93413e-05
158256496-stool1.txt	643886045	Lactobacillus ruminis E 194e, ATCC 25644	4.89809e-05
158256496-stool1.txt	641736227	Anaerostipes caccae DSM 14662	4.25511e-05
158256496-stool1.txt	643348538	Desulfovibrio desulfuricans desulfuricans ATCC 27774	3.99464e-05
158256496-stool1.txt	643886151	Neisseria cinerea ATCC 14685	3.77386e-05
158256496-stool1.txt	642979359	Clostridium hylemonae DSM 15053	3.08301e-05
158256496-stool1.txt	640753055	Streptococcus gordonii Challis CH1	2.97854e-05
158256496-stool1.txt	642979321	Collinsella stercoris DSM 13279	2.95639e-05
158256496-stool1.txt	641736198	Clostridium ramosum DSM 1402	2.92605e-05
158256496-stool1.txt	643886138	Lactobacillus reuteri CF48-3A	2.87549e-05
158256496-stool1.txt	640963058	Actinomyces odontolyticus ATCC 17982	2.78076e-05
158256496-stool1.txt	637000101	Enterococcus faecalis V583	2.63342e-05
158256496-stool1.txt	644736329	Bifidobacterium animalis subsp. lactis Bl-04	2.48716e-05
158256496-stool1.txt	643348529	Clostridium kluyveri NBRC 12016	2.44639e-05
158256496-stool1.txt	643886108	Mobiluncus mulieris ATCC 35243	2.36934e-05
158256496-stool1.txt	643886137	Corynebacterium glucuronolyticum ATCC 51866	2.22505e-05
158256496-stool1.txt	643886110	Catenibacterium mitsuokai DSM 15897	2.15756e-05
158256496-stool1.txt	643886070	Shuttleworthia satelles DSM 14600	1.96862e-05
158256496-stool1.txt	641228484	Candidatus Sulcia muelleri GWSS	1.85146e-05
158256496-stool1.txt	637000203	Pasteurella multocida multocida Pm70	1.67568e-05
158256496-stool1.txt	643348528	Clostridium cellulolyticum H10	1.59212e-05
158256496-stool1.txt	645058705	Eubacterium saphenum ATCC 49989	1.46709e-05
158256496-stool1.txt	637000285	Streptococcus agalactiae 2603V/R	1.43543e-05
158256496-stool1.txt	643886104	Oribacterium sinus F0268	1.40161e-05
158256496-stool1.txt	640069334	Streptococcus sanguinis SK36	1.37987e-05
158256496-stool1.txt	642979305	Capnocytophaga sputigena Capno	1.34849e-05
158256496-stool1.txt	644736337	Candidatus Sulcia muelleri SMDSEM	1.34813e-05
158256496-stool1.txt	643886114	Mobiluncus curtisii ATCC 43063	1.30808e-05
158256496-stool1.txt	644736327	Atopobium parvulum DSM 20469	1.26197e-05
158256496-stool1.txt	641380421	Peptostreptococcus micros ATCC 33270	1.25783e-05
158256496-stool1.txt	641522604	Actinobacillus pleuropneumoniae sv 3 JL03	1.25274e-05
158256496-stool1.txt	643348556	Haemophilus parasuis SH0165	1.23062e-05
158256496-stool1.txt	645058800	Rothia mucilaginosa ATCC 25296	1.21666e-05
158256496-stool1.txt	637000124	Haemophilus ducreyi 35000HP	1.13717e-05
158256496-stool1.txt	637000145	Lawsonia intracellularis PHE/MN1-00	1.13334e-05
158256496-stool1.txt	641736193	Anaerofustis stercorihominis DSM 17244	1.1086e-05
158256496-stool1.txt	641736171	Streptococcus infantarius infantarius ATCC BAA-102	1.10478e-05
158256496-stool1.txt	641522632	Heliobacterium modesticaldum Ice1	1.09277e-05
158256496-stool1.txt	637000087	Cytophaga hutchinsonii ATCC 33406	1.03273e-05
158256496-stool1.txt	637000174	Mycoplasma capricolum capricolum ATCC 27343	1.01266e-05
158256496-stool1.txt	637000327	Treponema denticola ATCC 35405	1.0107e-05
158256496-stool1.txt	642979361	Bifidobacterium angulatum DSM 20098	9.6569e-06
158256496-stool1.txt	640069309	Clostridium thermocellum ATCC 27405	9.6315e-06
158256496-stool1.txt	637000156	Mannheimia succiniciproducens MBEL55E	9.4012e-06
158256496-stool1.txt	640753027	Flavobacterium psychrophilum JIP02/86	9.3032e-06
158256496-stool1.txt	643886082	Chryseobacterium gleum F93 , ATCC 35910	9.1655e-06
158256496-stool1.txt	641228486	Clostridium phytofermentans ISDg	8.6742e-06
158256496-stool1.txt	640753009	Campylobacter concisus 13826	8.6612e-06
158256496-stool1.txt	644736369	Flavobacterium johnsoniae UW101	8.3081e-06
158256496-stool1.txt	643886150	Neisseria mucosa M26, ATCC 25996	7.5121e-06
158256496-stool1.txt	640753001	Actinobacillus succinogenes 130Z	7.4889e-06
158256496-stool1.txt	644736368	Flavobacteriaceae bacterium 3519-10	7.3314e-06
158256496-stool1.txt	642979306	Corynebacterium amycolatum SK46	7.1039e-06
158256496-stool1.txt	644736356	Dyadobacter fermentans DSM 18053	6.827e-06
158256496-stool1.txt	645058834	Gemella haemolysans ATCC 10379	6.6086e-06
158256496-stool1.txt	637000288	Streptococcus mutans UA159	6.555e-06
158256496-stool1.txt	637000096	Desulfovibrio vulgaris vulgaris Hildenborough	6.5402e-06
158256496-stool1.txt	637000197	Nitrosospira multiformis ATCC 25196	6.4251e-06
158256496-stool1.txt	637000093	Desulfitobacterium hafniense Y51	6.3777e-06
158256496-stool1.txt	638341073	Croceibacter atlanticus HTCC2559	5.9892e-06
158256496-stool1.txt	643886113	Capnocytophaga gingivalis JCVIHMP016	5.3567e-06
158256496-stool1.txt	644736338	Capnocytophaga ochracea DSM 7271	5.2192e-06
158256496-stool1.txt	642555126	Clostridium perfringens SM101	5.1117e-06
158256496-stool1.txt	641736189	Bifidobacterium dentium ATCC 27678	5.0388e-06
158256496-stool1.txt	644736405	Slackia heliotrinireducens DSM 20476	4.9756e-06
158256496-stool1.txt	637000324	Thiobacillus denitrificans ATCC 25259	4.9657e-06
158256496-stool1.txt	645058784	Neisseria flavescens SK114	4.7141e-06
158256496-stool1.txt	637000011	Aster yellows witches-broom phytoplasma AYWB	4.7092e-06
158256496-stool1.txt	637000158	Mesoplasma florum L1	4.7074e-06
158256496-stool1.txt	644736389	Methylovorus sp. SIP3-4	4.6883e-06
158256496-stool1.txt	637000127	Haemophilus somnus 129PT	4.5167e-06
158256496-stool1.txt	644736398	Pedobacter heparinus DSM 2366	4.4928e-06
158256496-stool1.txt	643348547	Escherichia coli IAI39	4.4922e-06
158256496-stool1.txt	640069319	Methylibium petroleiphilum PM1	4.4402e-06
158256496-stool1.txt	639633025	Gramella forsetii KT0803	4.4024e-06
158256496-stool1.txt	644736346	Cryptobacterium curtum DSM 15641	4.2149e-06
158256496-stool1.txt	641522635	Leptothrix cholodnii SP-6	4.1337e-06
158256496-stool1.txt	640069313	Herminiimonas arsenicoxydans	4.1248e-06
158256496-stool1.txt	643886145	Anaerococcus lactolyticus ATCC 51172	4.0257e-06
158256496-stool1.txt	639633029	Lactobacillus delbrueckii bulgaricus ATCC BAA-365	4.0217e-06
158256496-stool1.txt	642555114	Candidatus Amoebophilus asiaticus 5a2	3.7047e-06
158256496-stool1.txt	640753002	Alkaliphilus metalliredigens QYMF	3.6228e-06
158256496-stool1.txt	644736378	Klebsiella pneumoniae NTUH-K2044	3.5263e-06
158256496-stool1.txt	641522627	Finegoldia magna ATCC 29328	3.4322e-06
158256496-stool1.txt	637000167	Moorella thermoacetica ATCC 39073	3.3349e-06
158256496-stool1.txt	642555117	Candidatus Phytoplasma australiense	3.3209e-06
158256496-stool1.txt	642979371	Clostridium hiranonis DSM 13275	3.2826e-06
158256496-stool1.txt	645058712	Lactobacillus gasseri 202-4	3.0324e-06
158256496-stool1.txt	643348578	Streptococcus uberis 0140J	2.98e-06
158256496-stool1.txt	637000306	Symbiobacterium thermophilum IAM 14863	2.8225e-06
158256496-stool1.txt	637000080	Clostridium tetani E88	2.7686e-06
158256496-stool1.txt	637000117	Fusobacterium nucleatum nucleatum ATCC 25586	2.7624e-06
158256496-stool1.txt	637000180	Mycoplasma mobile 163K	2.716e-06
158256496-stool1.txt	637000060	Carboxydothermus hydrogenoformans Z-2901	2.7042e-06
158256496-stool1.txt	643348501	Acidithiobacillus ferrooxidans ATCC 23270	2.6673e-06
158256496-stool1.txt	642979367	Mitsuokella multacida DSM 20544	2.648e-06
158256496-stool1.txt	637000076	Clostridium acetobutylicum ATCC 824	2.6319e-06
158256496-stool1.txt	644736351	Desulfotomaculum acetoxidans DSM 771	2.5358e-06
158256496-stool1.txt	644736380	Kytococcus sedentarius DSM 20547	2.5066e-06
158256496-stool1.txt	641228475	Alkaliphilus oremlandii OhILAs	2.4949e-06
158256496-stool1.txt	643692023	Exiguobacterium sp. AT1b	2.4894e-06
158256496-stool1.txt	637000088	Dechloromonas aromatica RCB	2.4527e-06
158256496-stool1.txt	642555118	Candidatus Phytoplasma mali	2.4273e-06
158256496-stool1.txt	640427107	Candidatus Vesicomyosocius okutanii HA	2.3824e-06
158256496-stool1.txt	643886188	Catonella morbi ATCC 51271	2.3057e-06
158256496-stool1.txt	641522626	Exiguobacterium sibiricum 255-15	2.2958e-06
158256496-stool1.txt	641522644	Polynucleobacter necessarius STIR1	2.2889e-06
158256496-stool1.txt	642555125	Clostridium botulinum E3 Alaska E43	2.2624e-06
158256496-stool1.txt	642555172	Candidatus Endomicrobium sp. Rs-D17	2.2616e-06
158256496-stool1.txt	640753030	Janthinobacterium sp. Marseille	2.2514e-06
158256496-stool1.txt	642979323	Anaerococcus hydrogenalis DSM 7454	2.2341e-06
158256496-stool1.txt	644736396	Paenibacillus sp. JDR-2	2.1918e-06
158256496-stool1.txt	642555134	Lactobacillus casei casei BL23	2.1617e-06
158256496-stool1.txt	637000089	Dehalococcoides ethenogenes 195	2.0987e-06
158256496-stool1.txt	643692017	Clostridium botulinum Ba4 657	2.0971e-06
158256496-stool1.txt	637000074	Chromobacterium violaceum ATCC 12472	2.0845e-06
158256496-stool1.txt	637000229	Ralstonia eutropha JMP134	2.081e-06
158256496-stool1.txt	637000165	Methylobacillus flagellatus KT	2.0762e-06
158256496-stool1.txt	640427129	Polynucleobacter sp. QLW-P1DMWA-1	2.0297e-06
158256496-stool1.txt	637000166	Methylococcus capsulatus Bath	2.0143e-06
158256496-stool1.txt	639633021	Clostridium novyi NT	1.9754e-06
158256496-stool1.txt	639633019	Candidatus Ruthia magnifica Cm	1.958e-06
158256496-stool1.txt	641228495	Lactobacillus helveticus DPC 4571	1.9504e-06
158256496-stool1.txt	644736394	Neisseria meningitidis alpha14	1.8919e-06
158256496-stool1.txt	639633034	Leuconostoc mesenteroides mesenteroides ATCC 8293	1.8771e-06
158256496-stool1.txt	641522655	Thermoanaerobacter pseudethanolicus ATCC 33223	1.8552e-06
158256496-stool1.txt	642979316	Desulfovibrio piger ATCC 29098	1.8382e-06
158256496-stool1.txt	644736377	Kangiella koreensis DSM 16069	1.8214e-06
158256496-stool1.txt	645058832	Streptobacillus moniliformis DSM 12112	1.7938e-06
158256496-stool1.txt	637000143	Lactobacillus salivarius salivarius UCC118	1.7497e-06
158256496-stool1.txt	637000020	Bacillus halodurans C-125	1.7385e-06
158256496-stool1.txt	642555166	Treponema pallidum pallidum SS14	1.7097e-06
158256496-stool1.txt	643692051	Thauera sp. MZ1T	1.7034e-06
158256496-stool1.txt	645058762	Thiomonas intermedia K12	1.6724e-06
158256496-stool1.txt	637000208	Polaromonas sp. JS666	1.6513e-06
158256496-stool1.txt	640753016	Clostridium beijerinckii NCIMB 8052	1.6503e-06
158256496-stool1.txt	641380445	Bacillus selenitireducens MLS10	1.6263e-06
158256496-stool1.txt	640069310	Desulfotomaculum reducens MI-1	1.6198e-06
158256496-stool1.txt	637000195	Nitrosomonas europaea ATCC 19718	1.6164e-06
158256496-stool1.txt	645058738	Selenomonas flueggei ATCC 43531	1.5799e-06
158256496-stool1.txt	637000028	Bartonella quintana Toulouse	1.5399e-06
158256496-stool1.txt	639633049	Pediococcus pentosaceus ATCC 25745	1.5062e-06
158256496-stool1.txt	643886060	Gardnerella vaginalis ATCC 14019	1.4498e-06
158256496-stool1.txt	645058831	Thermoanaerobacter mathranii subsp. mathranii str. A3	1.4271e-06
158256496-stool1.txt	641522601	Acholeplasma laidlawii PG-8A	1.4099e-06
158256496-stool1.txt	637000230	Ralstonia metallidurans CH34	1.4089e-06
158256496-stool1.txt	644736400	Ralstonia pickettii 12D	1.3992e-06
158256496-stool1.txt	643886019	Atopobium rimae ATCC 49626	1.3975e-06
158256496-stool1.txt	639633007	Azoarcus sp. BH72	1.3727e-06
158256496-stool1.txt	637000231	Ralstonia solanacearum GMI1000	1.369e-06
158256496-stool1.txt	637000027	Bartonella henselae Houston-1	1.3451e-06
158256496-stool1.txt	637000196	Nitrosomonas eutropha C71	1.3422e-06
158256496-stool1.txt	643348562	Macrococcus caseolyticus JCSC5402	1.3165e-06
158256496-stool1.txt	639633012	Buchnera aphidicola Bp	1.3126e-06
158256496-stool1.txt	637000138	Lactobacillus acidophilus NCFM	1.3029e-06
158256496-stool1.txt	643348541	Diaphorobacter sp. TPSY	1.2828e-06
158256496-stool1.txt	642555112	Burkholderia phymatum STM815	1.2724e-06
158256496-stool1.txt	637000045	Buchnera aphidicola Sg	1.2654e-06
158256496-stool1.txt	639633009	Bartonella bacilliformis KC583	1.2358e-06
158256496-stool1.txt	643886202	Neisseria lactamica ATCC 23970	1.2324e-06
158256496-stool1.txt	641228491	Dinoroseobacter shibae DFL 12	1.2126e-06
158256496-stool1.txt	645058723	Sideroxydans lithotrophicus ES-1	1.1928e-06
158256496-stool1.txt	637000033	Bordetella parapertussis 12822	1.1904e-06
158256496-stool1.txt	641522637	Lysinibacillus sphaericus C3-41	1.1795e-06
158256496-stool1.txt	643692026	Laribacter hongkongensis HLHK9	1.1782e-06
158256496-stool1.txt	640427106	Caldicellulosiruptor saccharolyticus DSM 8903	1.1478e-06
158256496-stool1.txt	643692013	Burkholderia glumae BGR1	1.1365e-06
158256496-stool1.txt	643692024	Gemmatimonas aurantiaca T-27T	1.1204e-06
158256496-stool1.txt	643348532	Coxiella burnetii CbuK_Q154	1.0811e-06
158256496-stool1.txt	645058793	Weissella paramesenteroides ATCC 33313	1.0756e-06
158256496-stool1.txt	641736172	Providencia stuartii ATCC 25827	1.0579e-06
158256496-stool1.txt	637000073	Chlorobium tepidum TLS	1.0546e-06
158256496-stool1.txt	643692037	Staphylococcus carnosus carnosus TM300	1.0121e-06
158256496-stool1.txt	645058744	Rhodothermus marinus DSM 4252	1.0068e-06
158256496-stool1.txt	641522607	Bordetella avium 197N	1.0004e-06
158256496-stool1.txt	643692002	Anaerocellum thermophilum Z-1320, DSM 6725	9.967e-07
158256496-stool1.txt	642555163	Streptococcus equi zooepidemicus MGCS10565	9.624e-07
158256496-stool1.txt	643348557	Halothermothrix orenii H 168	9.446e-07
158256496-stool1.txt	640427112	Dichelobacter nodosus VCS1703A	9.348e-07
158256496-stool1.txt	637000012	Azoarcus sp. EbN1	8.929e-07
158256496-stool1.txt	642979324	Bifidobacterium gallicum DSM 20093	8.856e-07
158256496-stool1.txt	642555108	Borrelia hermsii DAH	8.801e-07
158256496-stool1.txt	644736383	Lactobacillus rhamnosus Lc 705	8.564e-07
158256496-stool1.txt	641522636	Leuconostoc citreum KM20	8.559e-07
158256496-stool1.txt	637000036	Borrelia burgdorferi B31	8.545e-07
158256496-stool1.txt	643886210	Meiothermus ruber DSM 1279	8.42e-07
158256496-stool1.txt	643886208	Eikenella corrodens ATCC 23834	8.363e-07
158256496-stool1.txt	640427145	Staphylococcus aureus aureus JH9	8.291e-07
158256496-stool1.txt	645058729	Spirosoma linguale DSM 74	8.21e-07
158256496-stool1.txt	639633011	Borrelia afzelii PKo	8.106e-07
158256496-stool1.txt	637000121	Gloeobacter violaceus PCC 7421	8.014e-07
158256496-stool1.txt	644736333	Candidatus Accumulibacter phosphatis clade IIA str. UW-1	7.954e-07
158256496-stool1.txt	643692009	Borrelia garinii PBi	7.915e-07
158256496-stool1.txt	643886212	Lactobacillus crispatus JV-V01	7.855e-07
158256496-stool1.txt	640753058	Vibrio harveyi ATCC BAA-1116	7.77e-07
158256496-stool1.txt	637000316	Syntrophomonas wolfei wolfei Goettingen	7.741e-07
158256496-stool1.txt	642555113	Burkholderia phytofirmans PsJN	7.509e-07
158256496-stool1.txt	645058825	Staphylococcus warneri L37603	7.361e-07
158256496-stool1.txt	643886010	Staphylococcus capitis SK14	7.33e-07
158256496-stool1.txt	642555115	Candidatus Cloacamonas acidaminovorans	7.225e-07
158256496-stool1.txt	643692011	Brevibacillus brevis NBRC 100599	7.218e-07
158256496-stool1.txt	640069312	Geobacillus thermodenitrificans NG80-2	7.199e-07
158256496-stool1.txt	637000317	Syntrophus aciditrophicus SB	7.148e-07
158256496-stool1.txt	644736381	Lactobacillus plantarum JDM1	7.108e-07
158256496-stool1.txt	644736325	Alicyclobacillus acidocaldarius subsp. acidocaldarius DSM 446	7.09e-07
158256496-stool1.txt	643348585	Thioalkalivibrio sp. HL-EbGR7	7.028e-07
158256496-stool1.txt	640427128	Pelotomaculum thermopropionicum SI	6.975e-07
158256496-stool1.txt	640069306	Burkholderia pseudomallei 668	6.918e-07
158256496-stool1.txt	637000142	Lactobacillus sakei sakei 23K	6.89e-07
158256496-stool1.txt	640069307	Burkholderia vietnamiensis G4	6.772e-07
158256496-stool1.txt	643886047	Lactobacillus ultunensis DSM 16047	6.739e-07
158256496-stool1.txt	645058787	Allochromatium vinosum DSM 180	6.707e-07
158256496-stool1.txt	639633002	Acidovorax avenae citrulli AAC00-1	6.673e-07
158256496-stool1.txt	637000313	Synechococcus sp. JA-3-3Ab	6.642e-07
158256496-stool1.txt	637000318	Thermoanaerobacter tengcongensis MB4	6.64e-07
158256496-stool1.txt	642555160	Staphylococcus haemolyticus JCSC1435	6.619e-07
158256496-stool1.txt	644736350	Desulfomicrobium baculatum DSM 4028	6.588e-07
158256496-stool1.txt	637000248	Rubrobacter xylanophilus DSM 9941	6.543e-07
158256496-stool1.txt	643348519	Borrelia recurrentis A1	6.535e-07
158256496-stool1.txt	644736388	Methylotenera mobilis JLW8	6.372e-07
158256496-stool1.txt	640753006	Bacillus cereus cytotoxis NVH 391-98	6.345e-07
158256496-stool1.txt	643886059	Lactobacillus brevis gravesensis ATCC 27305	6.329e-07
158256496-stool1.txt	643692020	Deinococcus deserti VCD115	6.316e-07
158256496-stool1.txt	643886115	Listeria grayi DSM 20601	6.312e-07
158256496-stool1.txt	637000241	Rhodospirillum rubrum ATCC 11170	6.262e-07
158256496-stool1.txt	644736328	Bartonella grahamii as4aup	6.166e-07
158256496-stool1.txt	641228478	Bartonella tribocorum CIP 105476	6.143e-07
158256496-stool1.txt	644736349	Desulfohalobium retbaense DSM 5692	6.137e-07
158256496-stool1.txt	641228488	Deinococcus geothermalis DSM 11300	5.999e-07
158256496-stool1.txt	644736371	Geobacter sp. M21	5.816e-07
158256496-stool1.txt	643692029	Nautilia profundicola Am-H	5.811e-07
158256496-stool1.txt	643886211	Meiothermus silvanus DSM 9946	5.778e-07
158256496-stool1.txt	645058722	Lactobacillus jensenii 269-3	5.768e-07
158256496-stool1.txt	640069331	Shewanella loihica PV-4	5.643e-07
158256496-stool1.txt	637000150	Leptospira interrogans sv Copenhageni Fiocruz L1-130	5.613e-07
158256496-stool1.txt	637000176	Mycoplasma genitalium G37	5.596e-07
158256496-stool1.txt	640427125	Mycoplasma agalactiae PG2	5.551e-07
158256496-stool1.txt	637000282	Staphylococcus epidermidis RP62A	5.527e-07
158256496-stool1.txt	637000226	Psychrobacter arcticus 273-4	5.512e-07
158256496-stool1.txt	637000170	Mycobacterium leprae TN	5.463e-07
158256496-stool1.txt	637000179	Mycoplasma hyopneumoniae J	5.426e-07
158256496-stool1.txt	643886055	Anaerococcus tetradius ATCC 35098	5.402e-07
158256496-stool1.txt	637000351	Yersinia pestis CO92	5.377e-07
158256496-stool1.txt	642555109	Borrelia turicatae 91E135	5.309e-07
158256496-stool1.txt	640753038	Ochrobactrum anthropi ATCC 49188	5.301e-07
158256496-stool1.txt	642979368	Enterobacter cancerogenus ATCC 35316	5.291e-07
158256496-stool1.txt	639633051	Polaromonas naphthalenivorans CJ2	5.143e-07
158256496-stool1.txt	637000111	Francisella tularensis holarctica	5.137e-07
158256496-stool1.txt	643886039	Staphylococcus hominis SK119	5.104e-07
158256496-stool1.txt	637000250	Salinibacter ruber DSM 13855	4.978e-07
158256496-stool1.txt	637000201	Oceanobacillus iheyensis HTE831	4.918e-07
158256496-stool1.txt	637000270	Sodalis glossinidius morsitans	4.916e-07
158256496-stool1.txt	643348571	Rhodospirillum centenum SW	4.845e-07
158256496-stool1.txt	641228489	Delftia acidovorans SPH-1	4.798e-07
158256496-stool1.txt	644736357	Edwardsiella ictaluri 93-146	4.684e-07
158256496-stool1.txt	637000213	Prochlorococcus marinus marinus CCMP1375	4.635e-07
158256496-stool1.txt	637000338	Wigglesworthia glossinidia endosymbiont of Glossina brevipalpis	4.617e-07
158256496-stool1.txt	637000194	Nitrosococcus oceani ATCC 19707	4.609e-07
158256496-stool1.txt	637000323	Thermus thermophilus HB8	4.603e-07
158256496-stool1.txt	637000056	Candidatus Blochmannia floridanus	4.601e-07
158256496-stool1.txt	642555142	Natranaerobius thermophilus JW/NM-WN-LF	4.578e-07
158256496-stool1.txt	643348508	Anoxybacillus flavithermus WK1	4.562e-07
158256496-stool1.txt	639633047	Oenococcus oeni PSU-1	4.559e-07
158256496-stool1.txt	639633036	Magnetococcus sp. MC-1	4.471e-07
158256496-stool1.txt	642555147	Phenylobacterium zucineum HLK1	4.448e-07
158256496-stool1.txt	643692010	Brachyspira hyodysenteriae WA1, ATCC 49526	4.276e-07
158256496-stool1.txt	644736370	Geobacillus sp. WCH70	4.163e-07
158256496-stool1.txt	641522610	Candidatus Desulforudis audaxviator MP104C	4.145e-07
158256496-stool1.txt	637000205	Pelodictyon luteolum DSM 273	4.119e-07
158256496-stool1.txt	644736413	Variovorax paradoxus S110	4.085e-07
158256496-stool1.txt	642791600	Geobacillus sp. Y412MC10	4.08e-07
158256496-stool1.txt	644736326	Anaerococcus prevotii DSM 20548	4.06e-07
158256496-stool1.txt	643886205	Geobacillus sp. Y412MC61	4.059e-07
158256496-stool1.txt	639633065	Verminephrobacter eiseniae EF01-2	4.059e-07
158256496-stool1.txt	643886193	Kingella oralis UB-38, ATCC 51147	4.047e-07
158256496-stool1.txt	637000207	Photorhabdus luminescens laumondii TTO1	3.994e-07
158256496-stool1.txt	637000183	Mycoplasma pneumoniae M129	3.976e-07
158256496-stool1.txt	641522628	Francisella philomiragia philomiragia ATCC 25017	3.96e-07
158256496-stool1.txt	637000092	Deinococcus radiodurans R1	3.953e-07
158256496-stool1.txt	637000135	Hyphomonas neptunium ATCC 15444	3.944e-07
158256496-stool1.txt	637000122	Gluconobacter oxydans 621H	3.888e-07
158256496-stool1.txt	641522633	Lactobacillus fermentum IFO 3956	3.867e-07
158256496-stool1.txt	641522643	Opitutus terrae PB90-1	3.814e-07
158256496-stool1.txt	643348539	Desulfovibrio vulgaris Miyazaki F	3.616e-07
158256496-stool1.txt	643886050	Lactobacillus vaginalis ATCC 49540	3.595e-07
158256496-stool1.txt	637000235	Rhodoferax ferrireducens T118	3.593e-07
158256496-stool1.txt	637000186	Myxococcus xanthus DK 1622	3.552e-07
158256496-stool1.txt	644736386	Methylobacterium extorquens AM1	3.539e-07
158256496-stool1.txt	637000095	Desulfovibrio desulfuricans G20	3.481e-07
158256496-stool1.txt	639633027	Lactobacillus brevis ATCC 367	3.468e-07
158256496-stool1.txt	644736321	Acetobacter pasteurianus IFO 3283-01	3.401e-07
158256496-stool1.txt	637000157	Maricaulis maris MCS10	3.372e-07
158256496-stool1.txt	640427130	Prosthecochloris vibrioformis DSM 265	3.301e-07
158256496-stool1.txt	644736384	Leptotrichia buccalis DSM 1135	3.291e-07
158256496-stool1.txt	637000085	Corynebacterium jeikeium K411	3.276e-07
158256496-stool1.txt	637000312	Synechococcus sp. JA-2-3Ba(2-13)	3.197e-07
158256496-stool1.txt	637000344	Xanthomonas campestris pv. campestris ATCC 33913	3.197e-07
158256496-stool1.txt	637000284	Staphylococcus saprophyticus saprophyticus ATCC 15305	3.148e-07
158256496-stool1.txt	637000094	Desulfotalea psychrophila LSv54	3.104e-07
158256496-stool1.txt	639633050	Pelobacter propionicus DSM 2379	3.062e-07
158256496-stool1.txt	643886169	Brachyspira murdochii 56-150, DSM 12563	3.054e-07
158256496-stool1.txt	641522612	Caulobacter sp. K31	3.031e-07
158256496-stool1.txt	644736322	Acidimicrobium ferrooxidans DSM 10331	3.008e-07
158256496-stool1.txt	637000123	Granulobacter bethesdensis CGDNIH1	2.997e-07
158256496-stool1.txt	643692050	Sulfurihydrogenibium azorense Az-Fu1	2.968e-07
158256496-stool1.txt	640069322	Prochlorococcus marinus MIT 9301	2.966e-07
158256496-stool1.txt	637000214	Prochlorococcus marinus pastoris CCMP1986	2.937e-07
158256496-stool1.txt	640427148	Synechococcus sp. RCC307	2.917e-07
158256496-stool1.txt	640069321	Prochlorococcus marinus AS9601	2.916e-07
158256496-stool1.txt	640753005	Bacillus amyloliquefaciens FZB42	2.9e-07
158256496-stool1.txt	639633033	Leptospira borgpetersenii sv Hardjo-bovis L550	2.89e-07
158256496-stool1.txt	640069324	Prochlorococcus marinus MIT 9515	2.857e-07
158256496-stool1.txt	642555162	Stenotrophomonas maltophilia R551-3	2.84e-07
158256496-stool1.txt	642555120	Chlorobaculum parvum NCIB 8327	2.836e-07
158256496-stool1.txt	641522638	Methylobacterium radiotolerans JCM 2831	2.823e-07
158256496-stool1.txt	643692027	Listeria monocytogenes 4b CLIP 80459	2.786e-07
158256496-stool1.txt	637000006	Anabaena variabilis ATCC 29413	2.755e-07
158256496-stool1.txt	640427137	Rhizobium etli CFN 42	2.734e-07
158256496-stool1.txt	637000329	Trichodesmium erythraeum IMS101	2.723e-07
158256496-stool1.txt	637000081	Colwellia psychrerythraea 34H	2.718e-07
158256496-stool1.txt	643348568	Pseudomonas aeruginosa LESB58	2.705e-07
158256496-stool1.txt	639279304	Bacillus licheniformis ATCC 14580 (Novozymes)	2.69e-07
158256496-stool1.txt	637000325	Thiomicrospira crunogena XCL-2	2.674e-07
158256496-stool1.txt	644736336	Candidatus Liberibacter asiaticus str. psy62	2.646e-07
158256496-stool1.txt	640753007	Bacillus pumilus SAFR-032	2.629e-07
158256496-stool1.txt	643348567	Oligotropha carboxidovorans OM5	2.599e-07
158256496-stool1.txt	645058796	Pectobacterium wasabiae WPP163	2.593e-07
158256496-stool1.txt	639633020	Chlorobium phaeobacteroides DSM 266	2.59e-07
158256496-stool1.txt	643886155	Denitrovibrio acetiphilus N2460, DSM 12809	2.544e-07
158256496-stool1.txt	643348522	Buchnera aphidicola Tuc7 (Acyrthosiphon pisum)	2.528e-07
158256496-stool1.txt	641522660	Xylella fastidiosa M23	2.523e-07
158256496-stool1.txt	643886015	Actinomyces urogenitalis DSM 15434	2.484e-07
158256496-stool1.txt	637000005	Alkalilimnicola ehrlichei MLHE-1	2.478e-07
158256496-stool1.txt	645058758	Acinetobacter radioresistens SK82	2.471e-07
158256496-stool1.txt	642555136	Leptospira biflexa Patoc 1 (Ames)	2.461e-07
158256496-stool1.txt	643886209	Geodermatophilus obscurus G-20, DSM 43160	2.45e-07
158256496-stool1.txt	642979317	Providencia alcalifaciens DSM 30120	2.417e-07
158256496-stool1.txt	642555133	Kocuria rhizophila DC2201	2.406e-07
158256496-stool1.txt	637000182	Mycoplasma penetrans HF-2	2.39e-07
158256496-stool1.txt	642555122	Chlorobium phaeobacteroides BS1	2.372e-07
158256496-stool1.txt	637000356	Zymomonas mobilis mobilis ZM4	2.367e-07
158256496-stool1.txt	640753031	Kineococcus radiotolerans SRS30216	2.292e-07
158256496-stool1.txt	639279302	Agrobacterium tumefaciens C58 (Dupont)	2.288e-07
158256496-stool1.txt	639633057	Shewanella amazonensis SB2B	2.262e-07
158256496-stool1.txt	644736334	Candidatus Hamiltonella defensa 5AT (Acyrthosiphon pisum)	2.244e-07
158256496-stool1.txt	637000225	Pseudomonas syringae pv. tomato DC3000	2.234e-07
158256496-stool1.txt	643886122	Thioalkalivibrio sp K90mix	2.179e-07
158256496-stool1.txt	644736339	Catenulispora acidiphila DSM 44928	2.171e-07
158256496-stool1.txt	640427134	Psychrobacter sp. PRwf-1	2.167e-07
158256496-stool1.txt	644736352	Desulfovibrio magneticus RS-1	2.137e-07
158256496-stool1.txt	644736340	Chitinophaga pinensis DSM 2588	2.133e-07
158256496-stool1.txt	637000242	Rickettsia bellii RML369-C	2.132e-07
158256496-stool1.txt	637000240	Rhodopseudomonas palustris HaA2	2.13e-07
158256496-stool1.txt	640069327	Rhodobacter sphaeroides 2.4.1	2.115e-07
158256496-stool1.txt	643348506	Aliivibrio salmonicida LFI1238	2.091e-07
158256496-stool1.txt	643692007	Bacillus cereus 03BB102	2.085e-07
158256496-stool1.txt	640427113	Enterobacter sp. 638	2.083e-07
158256496-stool1.txt	637000004	Alcanivorax borkumensis SK2	2.08e-07
158256496-stool1.txt	640753040	Parvibaculum lavamentivorans DS-1	2.073e-07
158256496-stool1.txt	643886128	Haliangium ochraceum SMP-2, DSM 14365	2.067e-07
158256496-stool1.txt	643692053	Vibrio cholerae M66-2	2.06e-07
158256496-stool1.txt	645058719	Corynebacterium tuberculostearicum SK141	2.052e-07
158256496-stool1.txt	643886184	Thermomonospora curvata DSM 43183	2.044e-07
158256496-stool1.txt	645058732	Sphaerobacter thermophilus DSM 20745	2.034e-07
158256496-stool1.txt	637000185	Mycoplasma synoviae 53	2.029e-07
158256496-stool1.txt	644736355	Dickeya zeae Ech1591	2.023e-07
158256496-stool1.txt	643348564	Methylobacterium nodulans ORS 2060	2.02e-07
158256496-stool1.txt	643886058	Corynebacterium accolens ATCC 49725	2.018e-07
158256496-stool1.txt	643348536	Desulfatibacillum alkenivorans AK-01	1.992e-07
158256496-stool1.txt	642555150	Proteus mirabilis HI4320	1.979e-07
158256496-stool1.txt	644736390	Micrococcus luteus NCTC 2665	1.947e-07
158256496-stool1.txt	644736332	Brucella microti CCM 4915	1.945e-07
158256496-stool1.txt	637000310	Synechococcus sp. CC9605	1.939e-07
158256496-stool1.txt	640427110	Corynebacterium glutamicum R	1.93e-07
158256496-stool1.txt	641228501	Prochlorococcus marinus MIT 9211	1.922e-07
158256496-stool1.txt	637000210	Prochlorococcus marinus MIT 9312	1.9e-07
158256496-stool1.txt	637000320	Thermosynechococcus elongatus BP-1	1.877e-07
158256496-stool1.txt	640753041	Prochlorococcus marinus MIT 9215	1.867e-07
158256496-stool1.txt	644736395	Neorickettsia risticii str. Illinois	1.844e-07
158256496-stool1.txt	640427119	Legionella pneumophila Corby	1.815e-07
158256496-stool1.txt	640753022	Enterobacter sakazakii ATCC BAA-894	1.791e-07
158256496-stool1.txt	637000204	Pelobacter carbinolicus DSM 2380	1.771e-07
158256496-stool1.txt	642555165	Sulfurihydrogenibium sp. YO3AOP1	1.765e-07
158256496-stool1.txt	645058734	Thermanaerovibrio acidaminovorans DSM 6589	1.762e-07
158256496-stool1.txt	637000330	Tropheryma whipplei TW08/27	1.752e-07
158256496-stool1.txt	644736354	Dickeya dadantii Ech703	1.734e-07
158256496-stool1.txt	645058761	Anaerococcus vaginalis ATCC 51170	1.731e-07
158256496-stool1.txt	640753037	Nitratiruptor sp. SB155-2	1.729e-07
158256496-stool1.txt	643348503	Acinetobacter baumannii AB307-0294	1.726e-07
158256496-stool1.txt	643692021	Desulfobacterium autotrophicum HRM2, DSM 3382	1.721e-07
158256496-stool1.txt	637000136	Idiomarina loihiensis L2TR	1.714e-07
158256496-stool1.txt	641522653	Streptomyces griseus griseus NBRC 13350	1.71e-07
158256496-stool1.txt	643348542	Dictyoglomus thermophilum H-6-12	1.656e-07
158256496-stool1.txt	637000160	Mesorhizobium sp. BNC1	1.645e-07
158256496-stool1.txt	637000119	Geobacter metallireducens GS-15	1.619e-07
158256496-stool1.txt	642555146	Pelodictyon phaeoclathratiforme BU-1	1.612e-07
158256496-stool1.txt	644736399	Photorhabdus asymbiotica	1.593e-07
158256496-stool1.txt	637000336	Vibrio vulnificus CMCP6	1.583e-07
158256496-stool1.txt	637000206	Photobacterium profundum SS9	1.521e-07
158256496-stool1.txt	644736353	Desulfovibrio salexigens DSM 2638	1.513e-07
158256496-stool1.txt	643692004	Azotobacter vinelandii DJ, ATCC BAA-1303	1.512e-07
158256496-stool1.txt	637000019	Bacillus clausii KSM-K16	1.508e-07
158256496-stool1.txt	641228500	Petrotoga mobilis SJ95	1.495e-07
158256496-stool1.txt	637000159	Mesorhizobium loti MAFF303099	1.495e-07
158256496-stool1.txt	642555123	Chloroherpeton thalassium ATCC 35110	1.477e-07
158256496-stool1.txt	640753048	Serratia proteamaculans 568	1.476e-07
158256496-stool1.txt	639279312	Rhodopseudomonas palustris BisA53	1.474e-07
158256496-stool1.txt	640753050	Shewanella sediminis HAW-EB3	1.471e-07
158256496-stool1.txt	643886214	Acinetobacter sp. ATCC 27244	1.461e-07
158256496-stool1.txt	637000245	Rickettsia prowazekii Madrid E	1.46e-07
158256496-stool1.txt	640753059	Xanthobacter autotrophicus Py2	1.442e-07
158256496-stool1.txt	640427138	Rhodobacter sphaeroides ATCC 17025	1.424e-07
158256496-stool1.txt	642555138	Methylacidiphilum infernorum V4	1.419e-07
158256496-stool1.txt	642555153	Rhodopseudomonas palustris TIE-1	1.412e-07
158256496-stool1.txt	641522620	Corynebacterium urealyticum DSM 7109	1.37e-07
158256496-stool1.txt	639633004	Aeromonas hydrophila hydrophila ATCC 7966	1.369e-07
158256496-stool1.txt	645058701	Hyphomicrobium denitrificans ATCC 51888	1.357e-07
158256496-stool1.txt	637000002	Acinetobacter sp. ADP1	1.352e-07
158256496-stool1.txt	644736348	Cyanothece sp. PCC 8802	1.351e-07
158256496-stool1.txt	637000128	Hahella chejuensis KCTC 2396	1.349e-07
158256496-stool1.txt	644736331	Brachybacterium faecium DSM 4810	1.346e-07
158256496-stool1.txt	637000238	Rhodopseudomonas palustris BisB5	1.326e-07
158256496-stool1.txt	637000155	Magnetospirillum magneticum AMB-1	1.307e-07
158256496-stool1.txt	640427104	Bradyrhizobium sp. ORS278	1.305e-07
158256496-stool1.txt	643348509	Arthrobacter chlorophenolicus A6	1.304e-07
158256496-stool1.txt	637000082	Corynebacterium diphtheriae NCTC 13129	1.304e-07
158256496-stool1.txt	637000030	Bdellovibrio bacteriovorus HD100	1.287e-07
158256496-stool1.txt	637000120	Geobacter sulfurreducens PCA	1.276e-07
158256496-stool1.txt	644736402	Rickettsia africae ESF-5	1.257e-07
158256496-stool1.txt	637000304	Streptomyces avermitilis MA-4680	1.245e-07
158256496-stool1.txt	637000058	Candidatus Pelagibacter ubique HTCC1062	1.24e-07
158256496-stool1.txt	639633048	Paracoccus denitrificans PD1222	1.239e-07
158256496-stool1.txt	641228490	Desulfococcus oleovorans Hxd3	1.234e-07
158256496-stool1.txt	640753003	Anaeromyxobacter sp. Fw109-5	1.229e-07
158256496-stool1.txt	640427111	Dehalococcoides sp. BAV1	1.21e-07
158256496-stool1.txt	640069323	Prochlorococcus marinus MIT 9303	1.21e-07
158256496-stool1.txt	641228476	Azorhizobium caulinodans ORS 571	1.208e-07
158256496-stool1.txt	643348575	Shewanella piezotolerans WP3	1.203e-07
158256496-stool1.txt	640753051	Sinorhizobium medicae WSM419	1.19e-07
158256496-stool1.txt	637000237	Rhodopseudomonas palustris BisB18	1.177e-07
158256496-stool1.txt	643348565	Methylocella silvestris BL2	1.13e-07
158256496-stool1.txt	643348554	Geobacter sp. FRC-32	1.13e-07
158256496-stool1.txt	641228509	Sorangium cellulosum So ce 56	1.12e-07
158256496-stool1.txt	643348504	Agrobacterium radiobacter K84	1.115e-07
158256496-stool1.txt	645058743	Sebaldella termitidis ATCC 33386	1.093e-07
158256496-stool1.txt	637000099	Ehrlichia ruminantium Gardel	1.081e-07
158256496-stool1.txt	643348505	Agrobacterium vitis S4	1.026e-07
158256496-stool1.txt	637000260	Shewanella sp. MR-7	1.015e-07
158256496-stool1.txt	637000221	Pseudomonas fluorescens PfO-1	1.008e-07
158256496-stool1.txt	637000168	Mycobacterium avium paratuberculosis K-10	1.008e-07
158256496-stool1.txt	643886081	Nocardiopsis dassonvillei dassonvillei DSM 43111	9.94e-08
158256496-stool1.txt	637000007	Anaeromyxobacter dehalogenans 2CP-C	9.71e-08
158256496-stool1.txt	637000249	Saccharophagus degradans 2-40	9.63e-08
158256496-stool1.txt	640427108	Clavibacter michiganensis michiganensis NCPPB 382	9.56e-08
158256496-stool1.txt	641522654	Synechococcus sp. PCC 7002	9.51e-08
158256496-stool1.txt	640427115	Geobacter uraniumreducens Rf4	9.48e-08
158256496-stool1.txt	643692032	Rhizobium sp. NGR234 (ANU265)	9.42e-08
158256496-stool1.txt	643692052	Tolumonas auensis TA 4, DSM 9187	9.35e-08
158256496-stool1.txt	637000220	Pseudomonas fluorescens Pf-5	9.17e-08
158256496-stool1.txt	644736375	Hirschia baltica ATCC 49814	9.16e-08
158256496-stool1.txt	637000131	Helicobacter hepaticus ATCC 51449	9.01e-08
158256496-stool1.txt	637000319	Thermobifida fusca YX	8.91e-08
158256496-stool1.txt	641522622	Cyanothece sp. ATCC 51142	8.91e-08
158256496-stool1.txt	640427150	Thermotoga petrophila RKU-1	8.9e-08
158256496-stool1.txt	637000212	Prochlorococcus marinus NATL2A	8.8e-08
158256496-stool1.txt	637000075	Chromohalobacter salexigens DSM 3043	8.78e-08
158256496-stool1.txt	643348543	Dictyoglomus turgidum DSM 6724	8.73e-08
158256496-stool1.txt	643348584	Thermotoga neapolitana DSM 4359	8.6e-08
158256496-stool1.txt	637000001	Korebacter versatilis Ellin345	8.6e-08
158256496-stool1.txt	637000217	Pseudoalteromonas haloplanktis TAC125	8.43e-08
158256496-stool1.txt	641522639	Methylobacterium sp. 4-46	8.38e-08
158256496-stool1.txt	637000315	Synechocystis sp. PCC 6803	8.22e-08
158256496-stool1.txt	643692030	Persephonella marina EX-H1	8.18e-08
158256496-stool1.txt	643886083	Cellulomonas flavigena 134, DSM 20109	8.15e-08
158256496-stool1.txt	642555130	Geobacter lovleyi SZ	8.12e-08
158256496-stool1.txt	643348581	Thermodesulfovibrio yellowstonii DSM 11347	8.1e-08
158256496-stool1.txt	643348583	Thermosipho africanus TCF52B	8.04e-08
158256496-stool1.txt	642555128	Erwinia tasmaniensis Et1/99	7.97e-08
158256496-stool1.txt	643692001	Acidobacterium capsulatum ATCC 51196	7.86e-08
158256496-stool1.txt	637000341	Wolinella succinogenes DSM 1740	7.68e-08
158256496-stool1.txt	637000326	Thiomicrospira denitrificans ATCC 33889	7.37e-08
158256496-stool1.txt	642555105	Alteromonas macleodii Deep ecotype, DSM 17117	7.35e-08
158256496-stool1.txt	640427123	Mycobacterium tuberculosis F11	7.34e-08
158256496-stool1.txt	637000311	Synechococcus sp. CC9902	7.26e-08
158256496-stool1.txt	637000256	Shewanella denitrificans OS217	7.13e-08
158256496-stool1.txt	637000038	Bradyrhizobium japonicum USDA 110	7.13e-08
158256496-stool1.txt	645058730	Stackebrandtia nassauensis DSM 44728	7.11e-08
158256496-stool1.txt	642555119	Cellvibrio japonicus Ueda107	7.09e-08
158256496-stool1.txt	641380429	Dehalococcoides sp. VS	7.09e-08
158256496-stool1.txt	645058733	Sulfurospirillum deleyianum DSM 6946	7.08e-08
158256496-stool1.txt	643886002	Corynebacterium lipophiloflavum DSM 44291	7.06e-08
158256496-stool1.txt	637000267	Silicibacter pomeroyi DSS-3	7.05e-08
158256496-stool1.txt	640427149	Synechococcus sp. WH 7803	6.85e-08
158256496-stool1.txt	639633037	Marinobacter aquaeolei VT8	6.79e-08
158256496-stool1.txt	637000257	Shewanella frigidimarina NCIMB 400	6.69e-08
158256496-stool1.txt	637000314	Synechococcus sp. WH 8102	6.66e-08
158256496-stool1.txt	639633001	Acidothermus cellulolyticus 11B	6.64e-08
158256496-stool1.txt	639633060	Solibacter usitatus Ellin6076	6.51e-08
158256496-stool1.txt	637000192	Nitrobacter hamburgensis X14	6.48e-08
158256496-stool1.txt	643886009	Campylobacter rectus RM3267, CCUG 20446	6.45e-08
158256496-stool1.txt	640427131	Pseudomonas mendocina ymp	6.4e-08
158256496-stool1.txt	640753056	Sulfurovum sp. NBC37-1	6.33e-08
158256496-stool1.txt	643886100	Halothiobacillus neapolitanus c2, ATCC 23641	6.3e-08
158256496-stool1.txt	637000072	Chlorobium chlorochromatii CaD3	6.3e-08
158256496-stool1.txt	637000149	Leifsonia xyli xyli CTCB07	6.27e-08
158256496-stool1.txt	637000216	Pseudoalteromonas atlantica T6c	6.25e-08
158256496-stool1.txt	637000309	Synechococcus sp. CC9311	6.22e-08
158256496-stool1.txt	643348574	Shewanella baltica OS223	6.06e-08
158256496-stool1.txt	639633026	Halorhodospira halophila SL1	6.06e-08
158256496-stool1.txt	637000345	Xanthomonas campestris pv. vesicatoria 85-10	5.97e-08
158256496-stool1.txt	643886057	Corynebacterium striatum ATCC 6940	5.96e-08
158256496-stool1.txt	637000308	Synechococcus elongatus PCC 7942	5.91e-08
158256496-stool1.txt	644736376	Jonesia denitrificans DSM 20603	5.89e-08
158256496-stool1.txt	642555121	Chlorobium limicola DSM 245	5.86e-08
158256496-stool1.txt	643348534	Cyanothece sp. PCC 7425	5.6e-08
158256496-stool1.txt	641228504	Salinispora arenicola CNS-205	5.6e-08
158256496-stool1.txt	640427139	Roseiflexus sp. RS-1	5.58e-08
158256496-stool1.txt	641522640	Microcystis aeruginosa NIES-843	5.55e-08
158256496-stool1.txt	641228492	Frankia sp. EAN1pec	5.41e-08
158256496-stool1.txt	641228502	Renibacterium salmoninarum ATCC 33209	5.13e-08
158256496-stool1.txt	637000234	Rhodococcus sp. RHA1	5.02e-08
158256496-stool1.txt	639633044	Mycobacterium vanbaalenii PYR-1	5e-08
158256496-stool1.txt	643348533	Cyanothece sp. PCC 7424	4.95e-08
158256496-stool1.txt	637000271	Sphingopyxis alaskensis RB2256	4.81e-08
158256496-stool1.txt	637000193	Nitrobacter winogradskyi Nb-255	4.76e-08
158256496-stool1.txt	643692033	Rhodococcus erythropolis PR4	4.71e-08
158256496-stool1.txt	639633041	Mycobacterium smegmatis MC2 155	4.64e-08
158256496-stool1.txt	644736401	Rhizobium leguminosarum bv. trifolii WSM1325	4.37e-08
158256496-stool1.txt	643886029	Kribbella flavida DSM 17836	4.27e-08
158256496-stool1.txt	643886106	Xylanimonas cellulosilytica XIL07, DSM 15894	4.24e-08
158256496-stool1.txt	640427101	Acidiphilium cryptum JF-5	4.09e-08
158256496-stool1.txt	643348526	Caulobacter crescentus NA1000	4.01e-08
158256496-stool1.txt	644736323	Actinosynnema mirum DSM 43827	3.93e-08
158256496-stool1.txt	637000268	Silicibacter sp. TM1040	3.9e-08
158256496-stool1.txt	640427126	Novosphingobium aromaticivorans DSM 12444	3.83e-08
158256496-stool1.txt	637000334	Vibrio fischeri ES114	3.78e-08
158256496-stool1.txt	644736404	Saccharomonospora viridis DSM 43017	3.77e-08
158256496-stool1.txt	642555144	Nostoc punctiforme PCC 73102	3.57e-08
158256496-stool1.txt	639633052	Psychromonas ingrahamii 37	3.56e-08
158256496-stool1.txt	640427133	Pseudomonas stutzeri A1501	3.54e-08
158256496-stool1.txt	639633063	Syntrophobacter fumaroxidans MPOB	3.25e-08
158256496-stool1.txt	641228508	Shewanella pealeana ATCC 700345	3.13e-08
158256496-stool1.txt	640427140	Salinispora tropica CNB-440	3.12e-08
158256496-stool1.txt	644736410	Teredinibacter turnerae T7901	3.12e-08
158256496-stool1.txt	640753047	Roseiflexus castenholzii DSM 13941	2.82e-08
158256496-stool1.txt	640427144	Sphingomonas wittichii RW1	2.74e-08
158256496-stool1.txt	640427122	Mycobacterium gilvum PYR-GCK	2.71e-08
158256496-stool1.txt	639633042	Mycobacterium sp. KMS	2.58e-08
158256496-stool1.txt	641522642	Mycobacterium marinum M	2.44e-08
158256496-stool1.txt	641228494	Herpetosiphon aurantiacus ATCC 23779	2.39e-08
158256496-stool1.txt	637000236	Rhodopirellula baltica SH 1	2.26e-08
158256496-stool1.txt	641228474	Acaryochloris marina MBIC11017	1.93e-08
158256496-stool1.txt	645058735	Streptosporangium roseum DSM 43021	1.59e-08
158337416-stool1.txt	641736205	Alistipes putredinis DSM 17216	0.235976
158337416-stool1.txt	640753008	Bacteroides vulgatus ATCC 8482	0.129324
158337416-stool1.txt	640753039	Parabacteroides distasonis ATCC 8503	0.0740182
158337416-stool1.txt	642979319	Bacteroides finegoldii DSM 17565	0.0512924
158337416-stool1.txt	641736184	Eubacterium siraeum DSM 15702	0.044635
158337416-stool1.txt	641380447	Bacteroides uniformis ATCC 8492	0.044519
158337416-stool1.txt	642791613	Bacteroides coprocola M16, DSM 17136	0.0368816
158337416-stool1.txt	637000026	Bacteroides thetaiotaomicron VPI-5482	0.0293682
158337416-stool1.txt	640963025	Ruminococcus torques ATCC 27756	0.0290249
158337416-stool1.txt	643886197	Bacteroides coprophilus DSM 18228	0.0222447
158337416-stool1.txt	642979351	Bacteroides plebeius DSM 17135	0.0213792
158337416-stool1.txt	643348547	Escherichia coli IAI39	0.0159632
158337416-stool1.txt	643886116	Coprococcus comes	0.0156711
158337416-stool1.txt	642791604	Ruminococcus lactaris ATCC 29176	0.0146421
158337416-stool1.txt	640963057	Ruminococcus gnavus ATCC 29149	0.0139936
158337416-stool1.txt	637000025	Bacteroides fragilis YCH46	0.0136338
158337416-stool1.txt	642979334	Bacteroides eggerthii DSM 20697	0.0107473
158337416-stool1.txt	641736270	Clostridium sp. SS2/1	0.0106775
158337416-stool1.txt	644736366	Eubacterium eligens ATCC 27750	0.00963177
158337416-stool1.txt	643886143	Subdoligranulum variabile DSM 15176	0.00869344
158337416-stool1.txt	644736367	Eubacterium rectale ATCC 33656	0.00867584
158337416-stool1.txt	643886111	Bacteroides cellulosilyticus DSM 14838	0.00855115
158337416-stool1.txt	641380427	Clostridium leptum DSM 753	0.00808647
158337416-stool1.txt	640963024	Ruminococcus obeum ATCC 29174	0.00806928
158337416-stool1.txt	641380422	Coprococcus eutactus ATCC 27759	0.0076452
158337416-stool1.txt	641380420	Faecalibacterium prausnitzii M21/2	0.00764045
158337416-stool1.txt	641736271	Anaerotruncus colihominis DSM 17241	0.00763223
158337416-stool1.txt	640963046	Dorea longicatena DSM 13814	0.00727718
158337416-stool1.txt	640612206	Collinsella aerofaciens ATCC 25986	0.00682155
158337416-stool1.txt	640963016	Parabacteroides merdae ATCC 43184	0.00625406
158337416-stool1.txt	643886005	Clostridium sp M62/1	0.00613929
158337416-stool1.txt	643886006	Roseburia inulinivorans DSM 16841	0.00589279
158337416-stool1.txt	642979369	Clostridium nexile DSM 1787	0.00571519
158337416-stool1.txt	640963015	Bifidobacterium adolescentis L2-32	0.00469534
158337416-stool1.txt	642979356	Roseburia intestinalis L1-82	0.0044822
158337416-stool1.txt	642979316	Desulfovibrio piger ATCC 29098	0.00439604
158337416-stool1.txt	643886140	Bifidobacterium longum infantis ATCC 55813	0.00423078
158337416-stool1.txt	643886203	Eubacterium hallii DSM 3353	0.00337696
158337416-stool1.txt	641380448	Clostridium sp. L2-50	0.0032962
158337416-stool1.txt	640963022	Eubacterium ventriosum ATCC 27560	0.0032398
158337416-stool1.txt	642979337	Bacteroides pectinophilus ATCC 43243	0.00323425
158337416-stool1.txt	643886103	Holdemania filiformis VPI J1-31B-1, DSM 12042	0.00318337
158337416-stool1.txt	641380428	Clostridium bolteae ATCC BAA-613	0.00275447
158337416-stool1.txt	643886112	Clostridium asparagiforme DSM 15981	0.00264298
158337416-stool1.txt	641380446	Eubacterium dolichum DSM 3991	0.00217679
158337416-stool1.txt	640963014	Bacteroides capillosus ATCC 29799	0.00211518
158337416-stool1.txt	643886146	Blautia hansenii VPI C7-24, DSM 20583	0.00187807
158337416-stool1.txt	643886007	Clostridiales sp. 1_7_47_FAA	0.00180992
158337416-stool1.txt	641736197	Clostridium scindens ATCC 35704	0.00147136
158337416-stool1.txt	642979368	Enterobacter cancerogenus ATCC 35316	0.0014286
158337416-stool1.txt	641736133	Dorea formicigenerans ATCC 27755	0.00133084
158337416-stool1.txt	641736227	Anaerostipes caccae DSM 14662	0.00126365
158337416-stool1.txt	637000295	Streptococcus pyogenes MGAS2096	0.00124952
158337416-stool1.txt	639633062	Streptococcus thermophilus LMD-9	0.00123588
158337416-stool1.txt	640753011	Campylobacter hominis ATCC BAA-381	0.00113384
158337416-stool1.txt	643886199	Blautia hydrogenotrophicus S5a33, DSM 10507	0.00111364
158337416-stool1.txt	643886016	Veillonella parvula Te3, DSM 2008	0.00105486
158337416-stool1.txt	643886206	Clostridium methylpentosum R2, DSM 5476	0.000980593
158337416-stool1.txt	642979360	Eubacterium biforme DSM 3989	0.000939429
158337416-stool1.txt	641736169	Clostridium spiroforme DSM 1552	0.000850836
158337416-stool1.txt	640069308	Clostridium difficile 630	0.000841118
158337416-stool1.txt	640753055	Streptococcus gordonii Challis CH1	0.000722979
158337416-stool1.txt	643886056	Acidaminococcus sp. D21_V1	0.000655491
158337416-stool1.txt	643886200	Prevotella copri CB7, DSM 18205	0.000576188
158337416-stool1.txt	641736113	Clostridium bartlettii DSM 16795	0.000542712
158337416-stool1.txt	642979313	Bifidobacterium pseudocatenulatum DSM 20438	0.000511411
158337416-stool1.txt	643886107	Bryantella formatexigens I-52, DSM 14469	0.000501875
158337416-stool1.txt	643886142	Porphyromonas uenonis 60-3	0.000465237
158337416-stool1.txt	645058800	Rothia mucilaginosa ATCC 25296	0.000413376
158337416-stool1.txt	644736358	Eggerthella lenta DSM 2243	0.000359233
158337416-stool1.txt	643692043	Streptococcus pneumoniae Taiwan19F-14	0.000225534
158337416-stool1.txt	641736198	Clostridium ramosum DSM 1402	0.000214985
158337416-stool1.txt	643886181	Abiotrophia defectiva ATCC 49176	0.000209433
158337416-stool1.txt	643886102	Bifidobacterium breve DSM 20213	0.000207949
158337416-stool1.txt	644736378	Klebsiella pneumoniae NTUH-K2044	0.000200982
158337416-stool1.txt	641736193	Anaerofustis stercorihominis DSM 17244	0.000184376
158337416-stool1.txt	643886110	Catenibacterium mitsuokai DSM 15897	0.000172358
158337416-stool1.txt	637000144	Lactococcus lactis lactis Il1403	0.000163902
158337416-stool1.txt	642555104	Akkermansia muciniphila ATCC BAA-835	0.000161592
158337416-stool1.txt	643886045	Lactobacillus ruminis E 194e, ATCC 25644	0.00016095
158337416-stool1.txt	640069334	Streptococcus sanguinis SK36	0.000152052
158337416-stool1.txt	642555126	Clostridium perfringens SM101	0.000145604
158337416-stool1.txt	641380421	Peptostreptococcus micros ATCC 33270	0.000122661
158337416-stool1.txt	637000145	Lawsonia intracellularis PHE/MN1-00	0.000116843
158337416-stool1.txt	645058815	Prevotella melaninogenica ATCC 25845	0.00010927
158337416-stool1.txt	643886070	Shuttleworthia satelles DSM 14600	0.00010895
158337416-stool1.txt	645058761	Anaerococcus vaginalis ATCC 51170	0.000104418
158337416-stool1.txt	644736329	Bifidobacterium animalis subsp. lactis Bl-04	0.00010268
158337416-stool1.txt	642979371	Clostridium hiranonis DSM 13275	9.96614e-05
158337416-stool1.txt	637000288	Streptococcus mutans UA159	9.76974e-05
158337416-stool1.txt	637000215	Propionibacterium acnes KPA171202	9.6174e-05
158337416-stool1.txt	642555125	Clostridium botulinum E3 Alaska E43	9.51468e-05
158337416-stool1.txt	643886108	Mobiluncus mulieris ATCC 35243	7.81209e-05
158337416-stool1.txt	642979321	Collinsella stercoris DSM 13279	7.80033e-05
158337416-stool1.txt	642555134	Lactobacillus casei casei BL23	7.70608e-05
158337416-stool1.txt	641522627	Finegoldia magna ATCC 29328	7.46569e-05
158337416-stool1.txt	640753016	Clostridium beijerinckii NCIMB 8052	7.06035e-05
158337416-stool1.txt	640069309	Clostridium thermocellum ATCC 27405	6.88494e-05
158337416-stool1.txt	642979320	Collinsella intestinalis DSM 13280	6.83509e-05
158337416-stool1.txt	637000101	Enterococcus faecalis V583	6.54904e-05
158337416-stool1.txt	643886104	Oribacterium sinus F0268	6.40174e-05
158337416-stool1.txt	637000351	Yersinia pestis CO92	5.75808e-05
158337416-stool1.txt	643886114	Mobiluncus curtisii ATCC 43063	5.74315e-05
158337416-stool1.txt	641736171	Streptococcus infantarius infantarius ATCC BAA-102	5.66876e-05
158337416-stool1.txt	642979361	Bifidobacterium angulatum DSM 20098	5.4141e-05
158337416-stool1.txt	644736407	Streptococcus suis BM407	5.31929e-05
158337416-stool1.txt	642979359	Clostridium hylemonae DSM 15053	4.9662e-05
158337416-stool1.txt	643348528	Clostridium cellulolyticum H10	4.86861e-05
158337416-stool1.txt	643886145	Anaerococcus lactolyticus ATCC 51172	4.6974e-05
158337416-stool1.txt	643886120	Enterococcus faecium TX1330	4.63791e-05
158337416-stool1.txt	643886040	Bifidobacterium bifidum NCIMB 41171	4.52315e-05
158337416-stool1.txt	643886050	Lactobacillus vaginalis ATCC 49540	4.50204e-05
158337416-stool1.txt	645058834	Gemella haemolysans ATCC 10379	4.39649e-05
158337416-stool1.txt	637000174	Mycoplasma capricolum capricolum ATCC 27343	4.39589e-05
158337416-stool1.txt	642555148	Porphyromonas gingivalis ATCC 33277	4.19903e-05
158337416-stool1.txt	643886138	Lactobacillus reuteri CF48-3A	3.71264e-05
158337416-stool1.txt	640963058	Actinomyces odontolyticus ATCC 17982	3.70961e-05
158337416-stool1.txt	645058705	Eubacterium saphenum ATCC 49989	3.47916e-05
158337416-stool1.txt	637000285	Streptococcus agalactiae 2603V/R	3.13185e-05
158337416-stool1.txt	643886151	Neisseria cinerea ATCC 14685	3.09942e-05
158337416-stool1.txt	643348524	Candidatus Azobacteroides pseudotrichonymphae genomovar. CFP2	3.0936e-05
158337416-stool1.txt	643886137	Corynebacterium glucuronolyticum ATCC 51866	3.08049e-05
158337416-stool1.txt	640427145	Staphylococcus aureus aureus JH9	3.0787e-05
158337416-stool1.txt	640427113	Enterobacter sp. 638	3.07084e-05
158337416-stool1.txt	643348529	Clostridium kluyveri NBRC 12016	2.93174e-05
158337416-stool1.txt	641228486	Clostridium phytofermentans ISDg	2.84502e-05
158337416-stool1.txt	643886055	Anaerococcus tetradius ATCC 35098	2.67499e-05
158337416-stool1.txt	642979306	Corynebacterium amycolatum SK46	2.36134e-05
158337416-stool1.txt	643886113	Capnocytophaga gingivalis JCVIHMP016	2.31104e-05
158337416-stool1.txt	643886188	Catonella morbi ATCC 51271	2.2621e-05
158337416-stool1.txt	642979323	Anaerococcus hydrogenalis DSM 7454	2.09173e-05
158337416-stool1.txt	640753022	Enterobacter sakazakii ATCC BAA-894	2.08912e-05
158337416-stool1.txt	639633021	Clostridium novyi NT	2.02997e-05
158337416-stool1.txt	643692017	Clostridium botulinum Ba4 657	1.95188e-05
158337416-stool1.txt	643886148	Porphyromonas endodontalis ATCC 35406	1.91427e-05
158337416-stool1.txt	641736189	Bifidobacterium dentium ATCC 27678	1.85283e-05
158337416-stool1.txt	637000158	Mesoplasma florum L1	1.68125e-05
158337416-stool1.txt	637000080	Clostridium tetani E88	1.6188e-05
158337416-stool1.txt	637000125	Haemophilus influenzae 86-028NP	1.54694e-05
158337416-stool1.txt	643886060	Gardnerella vaginalis ATCC 14019	1.47182e-05
158337416-stool1.txt	642979367	Mitsuokella multacida DSM 20544	1.45268e-05
158337416-stool1.txt	643348578	Streptococcus uberis 0140J	1.43113e-05
158337416-stool1.txt	644736327	Atopobium parvulum DSM 20469	1.39059e-05
158337416-stool1.txt	645058793	Weissella paramesenteroides ATCC 33313	1.26814e-05
158337416-stool1.txt	641228484	Candidatus Sulcia muelleri GWSS	1.25853e-05
158337416-stool1.txt	637000060	Carboxydothermus hydrogenoformans Z-2901	1.21899e-05
158337416-stool1.txt	637000076	Clostridium acetobutylicum ATCC 824	1.19629e-05
158337416-stool1.txt	644736405	Slackia heliotrinireducens DSM 20476	1.12533e-05
158337416-stool1.txt	643886017	Actinomyces coleocanis DSM 15436	1.11617e-05
158337416-stool1.txt	637000143	Lactobacillus salivarius salivarius UCC118	1.06697e-05
158337416-stool1.txt	644736337	Candidatus Sulcia muelleri SMDSEM	1.05689e-05
158337416-stool1.txt	644736390	Micrococcus luteus NCTC 2665	1.0209e-05
158337416-stool1.txt	641522632	Heliobacterium modesticaldum Ice1	9.9948e-06
158337416-stool1.txt	637000270	Sodalis glossinidius morsitans	9.9267e-06
158337416-stool1.txt	643886002	Corynebacterium lipophiloflavum DSM 44291	9.9265e-06
158337416-stool1.txt	643692023	Exiguobacterium sp. AT1b	9.9211e-06
158337416-stool1.txt	642555163	Streptococcus equi zooepidemicus MGCS10565	9.7219e-06
158337416-stool1.txt	643348538	Desulfovibrio desulfuricans desulfuricans ATCC 27774	8.9993e-06
158337416-stool1.txt	641522626	Exiguobacterium sibiricum 255-15	8.9853e-06
158337416-stool1.txt	641380445	Bacillus selenitireducens MLS10	8.9157e-06
158337416-stool1.txt	643886057	Corynebacterium striatum ATCC 6940	8.8951e-06
158337416-stool1.txt	643886144	Methanobrevibacter smithii DSM 2375	8.8716e-06
158337416-stool1.txt	641228475	Alkaliphilus oremlandii OhILAs	8.7472e-06
158337416-stool1.txt	644736346	Cryptobacterium curtum DSM 15641	8.3439e-06
158337416-stool1.txt	639633049	Pediococcus pentosaceus ATCC 25745	7.8992e-06
158337416-stool1.txt	642555160	Staphylococcus haemolyticus JCSC1435	7.8368e-06
158337416-stool1.txt	643886059	Lactobacillus brevis gravesensis ATCC 27305	7.8207e-06
158337416-stool1.txt	642979305	Capnocytophaga sputigena Capno	7.5408e-06
158337416-stool1.txt	637000124	Haemophilus ducreyi 35000HP	7.4666e-06
158337416-stool1.txt	639633047	Oenococcus oeni PSU-1	7.3986e-06
158337416-stool1.txt	640069310	Desulfotomaculum reducens MI-1	7.2119e-06
158337416-stool1.txt	643886135	Sphingobacterium spiritivorum ATCC 33300	7.1677e-06
158337416-stool1.txt	644736355	Dickeya zeae Ech1591	7.1285e-06
158337416-stool1.txt	637000093	Desulfitobacterium hafniense Y51	7.0137e-06
158337416-stool1.txt	640427107	Candidatus Vesicomyosocius okutanii HA	7.0008e-06
158337416-stool1.txt	637000020	Bacillus halodurans C-125	6.9275e-06
158337416-stool1.txt	637000142	Lactobacillus sakei sakei 23K	6.9034e-06
158337416-stool1.txt	637000306	Symbiobacterium thermophilum IAM 14863	6.8863e-06
158337416-stool1.txt	644736377	Kangiella koreensis DSM 16069	6.5576e-06
158337416-stool1.txt	643886019	Atopobium rimae ATCC 49626	6.5002e-06
158337416-stool1.txt	642555117	Candidatus Phytoplasma australiense	6.4687e-06
158337416-stool1.txt	643886150	Neisseria mucosa M26, ATCC 25996	6.3369e-06
158337416-stool1.txt	644736357	Edwardsiella ictaluri 93-146	6.0151e-06
158337416-stool1.txt	640753002	Alkaliphilus metalliredigens QYMF	5.9385e-06
158337416-stool1.txt	639633019	Candidatus Ruthia magnifica Cm	5.8845e-06
158337416-stool1.txt	644736351	Desulfotomaculum acetoxidans DSM 771	5.8676e-06
158337416-stool1.txt	637000011	Aster yellows witches-broom phytoplasma AYWB	5.8407e-06
158337416-stool1.txt	643692051	Thauera sp. MZ1T	5.8305e-06
158337416-stool1.txt	644736324	Aggregatibacter aphrophilus NJ8700	5.6952e-06
158337416-stool1.txt	642555128	Erwinia tasmaniensis Et1/99	5.6371e-06
158337416-stool1.txt	639633029	Lactobacillus delbrueckii bulgaricus ATCC BAA-365	5.6052e-06
158337416-stool1.txt	641522655	Thermoanaerobacter pseudethanolicus ATCC 33223	5.4376e-06
158337416-stool1.txt	641522620	Corynebacterium urealyticum DSM 7109	5.4229e-06
158337416-stool1.txt	637000117	Fusobacterium nucleatum nucleatum ATCC 25586	5.385e-06
158337416-stool1.txt	645058738	Selenomonas flueggei ATCC 43531	5.0497e-06
158337416-stool1.txt	644736369	Flavobacterium johnsoniae UW101	5.0149e-06
158337416-stool1.txt	644736354	Dickeya dadantii Ech703	4.97e-06
158337416-stool1.txt	637000282	Staphylococcus epidermidis RP62A	4.9212e-06
158337416-stool1.txt	637000327	Treponema denticola ATCC 35405	4.9193e-06
158337416-stool1.txt	641228495	Lactobacillus helveticus DPC 4571	4.8456e-06
158337416-stool1.txt	644736396	Paenibacillus sp. JDR-2	4.7308e-06
158337416-stool1.txt	643692011	Brevibacillus brevis NBRC 100599	4.6493e-06
158337416-stool1.txt	645058831	Thermoanaerobacter mathranii subsp. mathranii str. A3	4.3603e-06
158337416-stool1.txt	642555118	Candidatus Phytoplasma mali	4.3229e-06
158337416-stool1.txt	637000313	Synechococcus sp. JA-3-3Ab	4.2145e-06
158337416-stool1.txt	644736383	Lactobacillus rhamnosus Lc 705	4.1287e-06
158337416-stool1.txt	640753048	Serratia proteamaculans 568	4.1134e-06
158337416-stool1.txt	643886015	Actinomyces urogenitalis DSM 15434	4.0439e-06
158337416-stool1.txt	644736326	Anaerococcus prevotii DSM 20548	3.9872e-06
158337416-stool1.txt	641522636	Leuconostoc citreum KM20	3.9444e-06
158337416-stool1.txt	640753027	Flavobacterium psychrophilum JIP02/86	3.921e-06
158337416-stool1.txt	639633034	Leuconostoc mesenteroides mesenteroides ATCC 8293	3.7608e-06
158337416-stool1.txt	645058816	Corynebacterium matruchotii ATCC 14266	3.6574e-06
158337416-stool1.txt	642555114	Candidatus Amoebophilus asiaticus 5a2	3.6248e-06
158337416-stool1.txt	643348557	Halothermothrix orenii H 168	3.5956e-06
158337416-stool1.txt	637000087	Cytophaga hutchinsonii ATCC 33406	3.5951e-06
158337416-stool1.txt	637000180	Mycoplasma mobile 163K	3.5578e-06
158337416-stool1.txt	642555123	Chloroherpeton thalassium ATCC 35110	3.5554e-06
158337416-stool1.txt	644736368	Flavobacteriaceae bacterium 3519-10	3.5251e-06
158337416-stool1.txt	644736350	Desulfomicrobium baculatum DSM 4028	3.5063e-06
158337416-stool1.txt	637000094	Desulfotalea psychrophila LSv54	3.3775e-06
158337416-stool1.txt	643886047	Lactobacillus ultunensis DSM 16047	3.3755e-06
158337416-stool1.txt	637000167	Moorella thermoacetica ATCC 39073	3.3407e-06
158337416-stool1.txt	640069312	Geobacillus thermodenitrificans NG80-2	3.3355e-06
158337416-stool1.txt	643886058	Corynebacterium accolens ATCC 49725	3.302e-06
158337416-stool1.txt	643692029	Nautilia profundicola Am-H	3.2984e-06
158337416-stool1.txt	643348562	Macrococcus caseolyticus JCSC5402	3.297e-06
158337416-stool1.txt	642979324	Bifidobacterium gallicum DSM 20093	3.2262e-06
158337416-stool1.txt	643348539	Desulfovibrio vulgaris Miyazaki F	3.2202e-06
158337416-stool1.txt	640069327	Rhodobacter sphaeroides 2.4.1	3.2152e-06
158337416-stool1.txt	643348503	Acinetobacter baumannii AB307-0294	3.1133e-06
158337416-stool1.txt	638341073	Croceibacter atlanticus HTCC2559	3.0823e-06
158337416-stool1.txt	637000318	Thermoanaerobacter tengcongensis MB4	3.0236e-06
158337416-stool1.txt	643348532	Coxiella burnetii CbuK_Q154	3.0169e-06
158337416-stool1.txt	642555172	Candidatus Endomicrobium sp. Rs-D17	2.9735e-06
158337416-stool1.txt	645058796	Pectobacterium wasabiae WPP163	2.9559e-06
158337416-stool1.txt	641522633	Lactobacillus fermentum IFO 3956	2.9447e-06
158337416-stool1.txt	643886115	Listeria grayi DSM 20601	2.9087e-06
158337416-stool1.txt	639633012	Buchnera aphidicola Bp	2.893e-06
158337416-stool1.txt	644736325	Alicyclobacillus acidocaldarius subsp. acidocaldarius DSM 446	2.8917e-06
158337416-stool1.txt	645058832	Streptobacillus moniliformis DSM 12112	2.8539e-06
158337416-stool1.txt	637000150	Leptospira interrogans sv Copenhageni Fiocruz L1-130	2.8468e-06
158337416-stool1.txt	637000082	Corynebacterium diphtheriae NCTC 13129	2.81e-06
158337416-stool1.txt	637000176	Mycoplasma genitalium G37	2.8037e-06
158337416-stool1.txt	637000138	Lactobacillus acidophilus NCFM	2.7736e-06
158337416-stool1.txt	644736380	Kytococcus sedentarius DSM 20547	2.7445e-06
158337416-stool1.txt	645058762	Thiomonas intermedia K12	2.7284e-06
158337416-stool1.txt	641736172	Providencia stuartii ATCC 25827	2.7202e-06
158337416-stool1.txt	644736338	Capnocytophaga ochracea DSM 7271	2.614e-06
158337416-stool1.txt	640427125	Mycoplasma agalactiae PG2	2.5949e-06
158337416-stool1.txt	643348508	Anoxybacillus flavithermus WK1	2.5137e-06
158337416-stool1.txt	645058722	Lactobacillus jensenii 269-3	2.5046e-06
158337416-stool1.txt	637000329	Trichodesmium erythraeum IMS101	2.4761e-06
158337416-stool1.txt	643886205	Geobacillus sp. Y412MC61	2.4399e-06
158337416-stool1.txt	642555150	Proteus mirabilis HI4320	2.4197e-06
158337416-stool1.txt	643348568	Pseudomonas aeruginosa LESB58	2.4142e-06
158337416-stool1.txt	643692037	Staphylococcus carnosus carnosus TM300	2.408e-06
158337416-stool1.txt	639633025	Gramella forsetii KT0803	2.3976e-06
158337416-stool1.txt	640427108	Clavibacter michiganensis michiganensis NCPPB 382	2.395e-06
158337416-stool1.txt	637000203	Pasteurella multocida multocida Pm70	2.3774e-06
158337416-stool1.txt	639633027	Lactobacillus brevis ATCC 367	2.2933e-06
158337416-stool1.txt	637000096	Desulfovibrio vulgaris vulgaris Hildenborough	2.2413e-06
158337416-stool1.txt	637000149	Leifsonia xyli xyli CTCB07	2.2027e-06
158337416-stool1.txt	645058712	Lactobacillus gasseri 202-4	2.1444e-06
158337416-stool1.txt	642555109	Borrelia turicatae 91E135	2.1274e-06
158337416-stool1.txt	642555108	Borrelia hermsii DAH	2.1159e-06
158337416-stool1.txt	643692027	Listeria monocytogenes 4b CLIP 80459	2.066e-06
158337416-stool1.txt	641522601	Acholeplasma laidlawii PG-8A	2.0642e-06
158337416-stool1.txt	643692002	Anaerocellum thermophilum Z-1320, DSM 6725	2.0525e-06
158337416-stool1.txt	637000156	Mannheimia succiniciproducens MBEL55E	2.038e-06
158337416-stool1.txt	637000045	Buchnera aphidicola Sg	2.0282e-06
158337416-stool1.txt	642791600	Geobacillus sp. Y412MC10	2.0212e-06
158337416-stool1.txt	641522610	Candidatus Desulforudis audaxviator MP104C	2.0074e-06
158337416-stool1.txt	643348556	Haemophilus parasuis SH0165	2.0068e-06
158337416-stool1.txt	642555166	Treponema pallidum pallidum SS14	1.9983e-06
158337416-stool1.txt	637000183	Mycoplasma pneumoniae M129	1.992e-06
158337416-stool1.txt	644736356	Dyadobacter fermentans DSM 18053	1.9838e-06
158337416-stool1.txt	637000028	Bartonella quintana Toulouse	1.9539e-06
158337416-stool1.txt	644736398	Pedobacter heparinus DSM 2366	1.9513e-06
158337416-stool1.txt	640427128	Pelotomaculum thermopropionicum SI	1.9352e-06
158337416-stool1.txt	643886082	Chryseobacterium gleum F93 , ATCC 35910	1.9006e-06
158337416-stool1.txt	637000127	Haemophilus somnus 129PT	1.8583e-06
158337416-stool1.txt	641522637	Lysinibacillus sphaericus C3-41	1.8567e-06
158337416-stool1.txt	637000085	Corynebacterium jeikeium K411	1.8384e-06
158337416-stool1.txt	637000284	Staphylococcus saprophyticus saprophyticus ATCC 15305	1.8295e-06
158337416-stool1.txt	637000316	Syntrophomonas wolfei wolfei Goettingen	1.7724e-06
158337416-stool1.txt	637000006	Anabaena variabilis ATCC 29413	1.7716e-06
158337416-stool1.txt	637000324	Thiobacillus denitrificans ATCC 25259	1.7326e-06
158337416-stool1.txt	637000036	Borrelia burgdorferi B31	1.7121e-06
158337416-stool1.txt	645058729	Spirosoma linguale DSM 74	1.7025e-06
158337416-stool1.txt	637000095	Desulfovibrio desulfuricans G20	1.7004e-06
158337416-stool1.txt	645058744	Rhodothermus marinus DSM 4252	1.681e-06
158337416-stool1.txt	643886010	Staphylococcus capitis SK14	1.6691e-06
158337416-stool1.txt	641522604	Actinobacillus pleuropneumoniae sv 3 JL03	1.6683e-06
158337416-stool1.txt	645058825	Staphylococcus warneri L37603	1.6091e-06
158337416-stool1.txt	642555115	Candidatus Cloacamonas acidaminovorans	1.5924e-06
158337416-stool1.txt	643692009	Borrelia garinii PBi	1.5859e-06
158337416-stool1.txt	637000019	Bacillus clausii KSM-K16	1.5493e-06
158337416-stool1.txt	642979317	Providencia alcalifaciens DSM 30120	1.5337e-06
158337416-stool1.txt	643886208	Eikenella corrodens ATCC 23834	1.5232e-06
158337416-stool1.txt	643348522	Buchnera aphidicola Tuc7 (Acyrthosiphon pisum)	1.5202e-06
158337416-stool1.txt	639633009	Bartonella bacilliformis KC583	1.4631e-06
158337416-stool1.txt	642555133	Kocuria rhizophila DC2201	1.4468e-06
158337416-stool1.txt	637000027	Bartonella henselae Houston-1	1.4317e-06
158337416-stool1.txt	637000185	Mycoplasma synoviae 53	1.4239e-06
158337416-stool1.txt	637000338	Wigglesworthia glossinidia endosymbiont of Glossina brevipalpis	1.3879e-06
158337416-stool1.txt	644736384	Leptotrichia buccalis DSM 1135	1.3852e-06
158337416-stool1.txt	637000074	Chromobacterium violaceum ATCC 12472	1.3692e-06
158337416-stool1.txt	641228508	Shewanella pealeana ATCC 700345	1.3513e-06
158337416-stool1.txt	640753006	Bacillus cereus cytotoxis NVH 391-98	1.3505e-06
158337416-stool1.txt	641522628	Francisella philomiragia philomiragia ATCC 25017	1.3487e-06
158337416-stool1.txt	644736370	Geobacillus sp. WCH70	1.344e-06
158337416-stool1.txt	637000201	Oceanobacillus iheyensis HTE831	1.3439e-06
158337416-stool1.txt	644736381	Lactobacillus plantarum JDM1	1.3222e-06
158337416-stool1.txt	643886210	Meiothermus ruber DSM 1279	1.3178e-06
158337416-stool1.txt	640753009	Campylobacter concisus 13826	1.3169e-06
158337416-stool1.txt	640427106	Caldicellulosiruptor saccharolyticus DSM 8903	1.3141e-06
158337416-stool1.txt	640427101	Acidiphilium cryptum JF-5	1.2721e-06
158337416-stool1.txt	637000207	Photorhabdus luminescens laumondii TTO1	1.2578e-06
158337416-stool1.txt	639633011	Borrelia afzelii PKo	1.218e-06
158337416-stool1.txt	637000089	Dehalococcoides ethenogenes 195	1.2172e-06
158337416-stool1.txt	637000073	Chlorobium tepidum TLS	1.2074e-06
158337416-stool1.txt	639633007	Azoarcus sp. BH72	1.1892e-06
158337416-stool1.txt	640753007	Bacillus pumilus SAFR-032	1.1853e-06
158337416-stool1.txt	643348519	Borrelia recurrentis A1	1.1783e-06
158337416-stool1.txt	637000123	Granulobacter bethesdensis CGDNIH1	1.1409e-06
158337416-stool1.txt	644736321	Acetobacter pasteurianus IFO 3283-01	1.1197e-06
158337416-stool1.txt	639279304	Bacillus licheniformis ATCC 14580 (Novozymes)	1.117e-06
158337416-stool1.txt	639633036	Magnetococcus sp. MC-1	1.1027e-06
158337416-stool1.txt	642555142	Natranaerobius thermophilus JW/NM-WN-LF	1.0701e-06
158337416-stool1.txt	640753001	Actinobacillus succinogenes 130Z	1.0516e-06
158337416-stool1.txt	640753037	Nitratiruptor sp. SB155-2	1.0392e-06
158337416-stool1.txt	640753005	Bacillus amyloliquefaciens FZB42	1.0375e-06
158337416-stool1.txt	643348541	Diaphorobacter sp. TPSY	1.028e-06
158337416-stool1.txt	643886202	Neisseria lactamica ATCC 23970	1.0031e-06
158337416-stool1.txt	637000250	Salinibacter ruber DSM 13855	9.973e-07
158337416-stool1.txt	643348501	Acidithiobacillus ferrooxidans ATCC 23270	9.815e-07
158337416-stool1.txt	637000135	Hyphomonas neptunium ATCC 15444	9.656e-07
158337416-stool1.txt	643886039	Staphylococcus hominis SK119	9.496e-07
158337416-stool1.txt	643886100	Halothiobacillus neapolitanus c2, ATCC 23641	9.483e-07
158337416-stool1.txt	637000030	Bdellovibrio bacteriovorus HD100	9.457e-07
158337416-stool1.txt	641522644	Polynucleobacter necessarius STIR1	9.379e-07
158337416-stool1.txt	637000056	Candidatus Blochmannia floridanus	9.22e-07
158337416-stool1.txt	644736349	Desulfohalobium retbaense DSM 5692	8.943e-07
158337416-stool1.txt	637000122	Gluconobacter oxydans 621H	8.903e-07
158337416-stool1.txt	643886212	Lactobacillus crispatus JV-V01	8.655e-07
158337416-stool1.txt	644736399	Photorhabdus asymbiotica	8.62e-07
158337416-stool1.txt	641228478	Bartonella tribocorum CIP 105476	8.616e-07
158337416-stool1.txt	643886009	Campylobacter rectus RM3267, CCUG 20446	8.412e-07
158337416-stool1.txt	644736394	Neisseria meningitidis alpha14	8.338e-07
158337416-stool1.txt	641228500	Petrotoga mobilis SJ95	8.246e-07
158337416-stool1.txt	644736334	Candidatus Hamiltonella defensa 5AT (Acyrthosiphon pisum)	8.246e-07
158337416-stool1.txt	644736328	Bartonella grahamii as4aup	8.236e-07
158337416-stool1.txt	644736348	Cyanothece sp. PCC 8802	8.125e-07
158337416-stool1.txt	645058784	Neisseria flavescens SK114	8.116e-07
158337416-stool1.txt	640069313	Herminiimonas arsenicoxydans	8.073e-07
158337416-stool1.txt	645058734	Thermanaerovibrio acidaminovorans DSM 6589	7.945e-07
158337416-stool1.txt	637000111	Francisella tularensis holarctica	7.719e-07
158337416-stool1.txt	644736376	Jonesia denitrificans DSM 20603	7.688e-07
158337416-stool1.txt	637000248	Rubrobacter xylanophilus DSM 9941	7.563e-07
158337416-stool1.txt	637000197	Nitrosospira multiformis ATCC 25196	7.541e-07
158337416-stool1.txt	637000241	Rhodospirillum rubrum ATCC 11170	7.38e-07
158337416-stool1.txt	637000121	Gloeobacter violaceus PCC 7421	7.33e-07
158337416-stool1.txt	643348581	Thermodesulfovibrio yellowstonii DSM 11347	7.304e-07
158337416-stool1.txt	640753058	Vibrio harveyi ATCC BAA-1116	7.247e-07
158337416-stool1.txt	637000088	Dechloromonas aromatica RCB	7.226e-07
158337416-stool1.txt	642555120	Chlorobaculum parvum NCIB 8327	7.104e-07
158337416-stool1.txt	643348571	Rhodospirillum centenum SW	7.094e-07
158337416-stool1.txt	637000196	Nitrosomonas eutropha C71	7.014e-07
158337416-stool1.txt	643692050	Sulfurihydrogenibium azorense Az-Fu1	6.938e-07
158337416-stool1.txt	640069322	Prochlorococcus marinus MIT 9301	6.933e-07
158337416-stool1.txt	637000092	Deinococcus radiodurans R1	6.932e-07
158337416-stool1.txt	637000320	Thermosynechococcus elongatus BP-1	6.896e-07
158337416-stool1.txt	643692007	Bacillus cereus 03BB102	6.863e-07
158337416-stool1.txt	644736371	Geobacter sp. M21	6.853e-07
158337416-stool1.txt	640069321	Prochlorococcus marinus AS9601	6.816e-07
158337416-stool1.txt	637000157	Maricaulis maris MCS10	6.758e-07
158337416-stool1.txt	637000184	Mycoplasma pulmonis UAB CTIP	6.748e-07
158337416-stool1.txt	643692001	Acidobacterium capsulatum ATCC 51196	6.697e-07
158337416-stool1.txt	640069324	Prochlorococcus marinus MIT 9515	6.679e-07
158337416-stool1.txt	644736332	Brucella microti CCM 4915	6.335e-07
158337416-stool1.txt	640069319	Methylibium petroleiphilum PM1	6.304e-07
158337416-stool1.txt	637000136	Idiomarina loihiensis L2TR	6.301e-07
158337416-stool1.txt	644736400	Ralstonia pickettii 12D	6.292e-07
158337416-stool1.txt	645058787	Allochromatium vinosum DSM 180	6.271e-07
158337416-stool1.txt	637000057	Candidatus Blochmannia pennsylvanicus BPEN	6.162e-07
158337416-stool1.txt	637000323	Thermus thermophilus HB8	6.148e-07
158337416-stool1.txt	637000226	Psychrobacter arcticus 273-4	6.135e-07
158337416-stool1.txt	643348584	Thermotoga neapolitana DSM 4359	6.04e-07
158337416-stool1.txt	637000336	Vibrio vulnificus CMCP6	6.027e-07
158337416-stool1.txt	641228489	Delftia acidovorans SPH-1	6.008e-07
158337416-stool1.txt	637000182	Mycoplasma penetrans HF-2	5.985e-07
158337416-stool1.txt	640753038	Ochrobactrum anthropi ATCC 49188	5.935e-07
158337416-stool1.txt	637000231	Ralstonia solanacearum GMI1000	5.876e-07
158337416-stool1.txt	637000103	Erythrobacter litoralis HTCC2594	5.86e-07
158337416-stool1.txt	639633004	Aeromonas hydrophila hydrophila ATCC 7966	5.827e-07
158337416-stool1.txt	644736389	Methylovorus sp. SIP3-4	5.804e-07
158337416-stool1.txt	640427130	Prosthecochloris vibrioformis DSM 265	5.787e-07
158337416-stool1.txt	640753010	Campylobacter curvus 525.92	5.775e-07
158337416-stool1.txt	637000191	Neorickettsia sennetsu Miyayama	5.679e-07
158337416-stool1.txt	643348586	Ureaplasma urealyticum serovar 10 str. ATCC 33699	5.578e-07
158337416-stool1.txt	637000213	Prochlorococcus marinus marinus CCMP1375	5.572e-07
158337416-stool1.txt	644736395	Neorickettsia risticii str. Illinois	5.544e-07
158337416-stool1.txt	640753030	Janthinobacterium sp. Marseille	5.539e-07
158337416-stool1.txt	640753051	Sinorhizobium medicae WSM419	5.486e-07
158337416-stool1.txt	645058719	Corynebacterium tuberculostearicum SK141	5.484e-07
158337416-stool1.txt	637000260	Shewanella sp. MR-7	5.421e-07
158337416-stool1.txt	644736340	Chitinophaga pinensis DSM 2588	5.344e-07
158337416-stool1.txt	644736336	Candidatus Liberibacter asiaticus str. psy62	5.302e-07
158337416-stool1.txt	639633057	Shewanella amazonensis SB2B	5.287e-07
158337416-stool1.txt	643348526	Caulobacter crescentus NA1000	5.229e-07
158337416-stool1.txt	637000195	Nitrosomonas europaea ATCC 19718	5.204e-07
158337416-stool1.txt	639633002	Acidovorax avenae citrulli AAC00-1	5.164e-07
158337416-stool1.txt	643692052	Tolumonas auensis TA 4, DSM 9187	5.152e-07
158337416-stool1.txt	639633050	Pelobacter propionicus DSM 2379	4.985e-07
158337416-stool1.txt	642555127	Elusimicrobium minutum Pei191	4.947e-07
158337416-stool1.txt	640069331	Shewanella loihica PV-4	4.946e-07
158337416-stool1.txt	637000165	Methylobacillus flagellatus KT	4.925e-07
158337416-stool1.txt	637000159	Mesorhizobium loti MAFF303099	4.923e-07
158337416-stool1.txt	637000166	Methylococcus capsulatus Bath	4.921e-07
158337416-stool1.txt	637000155	Magnetospirillum magneticum AMB-1	4.91e-07
158337416-stool1.txt	643348583	Thermosipho africanus TCF52B	4.838e-07
158337416-stool1.txt	642555147	Phenylobacterium zucineum HLK1	4.827e-07
158337416-stool1.txt	637000205	Pelodictyon luteolum DSM 273	4.814e-07
158337416-stool1.txt	643886106	Xylanimonas cellulosilytica XIL07, DSM 15894	4.674e-07
158337416-stool1.txt	644736339	Catenulispora acidiphila DSM 44928	4.66e-07
158337416-stool1.txt	643692020	Deinococcus deserti VCD115	4.64e-07
158337416-stool1.txt	637000186	Myxococcus xanthus DK 1622	4.625e-07
158337416-stool1.txt	643692026	Laribacter hongkongensis HLHK9	4.617e-07
158337416-stool1.txt	643886155	Denitrovibrio acetiphilus N2460, DSM 12809	4.586e-07
158337416-stool1.txt	643692024	Gemmatimonas aurantiaca T-27T	4.559e-07
158337416-stool1.txt	641228490	Desulfococcus oleovorans Hxd3	4.534e-07
158337416-stool1.txt	637000310	Synechococcus sp. CC9605	4.534e-07
158337416-stool1.txt	637000340	Wolbachia endosymbiont TRS of Brugia malayi	4.516e-07
158337416-stool1.txt	641522638	Methylobacterium radiotolerans JCM 2831	4.477e-07
158337416-stool1.txt	643692013	Burkholderia glumae BGR1	4.464e-07
158337416-stool1.txt	643886211	Meiothermus silvanus DSM 9946	4.453e-07
158337416-stool1.txt	642555165	Sulfurihydrogenibium sp. YO3AOP1	4.422e-07
158337416-stool1.txt	637000009	Anaplasma phagocytophilum HZ	4.42e-07
158337416-stool1.txt	641522607	Bordetella avium 197N	4.357e-07
158337416-stool1.txt	640753003	Anaeromyxobacter sp. Fw109-5	4.313e-07
158337416-stool1.txt	643692021	Desulfobacterium autotrophicum HRM2, DSM 3382	4.311e-07
158337416-stool1.txt	641522635	Leptothrix cholodnii SP-6	4.305e-07
158337416-stool1.txt	640753031	Kineococcus radiotolerans SRS30216	4.264e-07
158337416-stool1.txt	644736386	Methylobacterium extorquens AM1	4.255e-07
158337416-stool1.txt	640427126	Novosphingobium aromaticivorans DSM 12444	4.225e-07
158337416-stool1.txt	643348585	Thioalkalivibrio sp. HL-EbGR7	4.224e-07
158337416-stool1.txt	637000007	Anaeromyxobacter dehalogenans 2CP-C	4.217e-07
158337416-stool1.txt	637000344	Xanthomonas campestris pv. campestris ATCC 33913	4.163e-07
158337416-stool1.txt	639633033	Leptospira borgpetersenii sv Hardjo-bovis L550	4.136e-07
158337416-stool1.txt	637000317	Syntrophus aciditrophicus SB	4.092e-07
158337416-stool1.txt	639633065	Verminephrobacter eiseniae EF01-2	4.066e-07
158337416-stool1.txt	639633001	Acidothermus cellulolyticus 11B	3.993e-07
158337416-stool1.txt	644736352	Desulfovibrio magneticus RS-1	3.976e-07
158337416-stool1.txt	642555141	Mycoplasma arthritidis 158L3-1	3.963e-07
158337416-stool1.txt	637000055	Campylobacter jejuni jejuni NCTC 11168	3.962e-07
158337416-stool1.txt	643348574	Shewanella baltica OS223	3.944e-07
158337416-stool1.txt	637000214	Prochlorococcus marinus pastoris CCMP1986	3.923e-07
158337416-stool1.txt	643348564	Methylobacterium nodulans ORS 2060	3.863e-07
158337416-stool1.txt	637000120	Geobacter sulfurreducens PCA	3.837e-07
158337416-stool1.txt	637000210	Prochlorococcus marinus MIT 9312	3.806e-07
158337416-stool1.txt	643692010	Brachyspira hyodysenteriae WA1, ATCC 49526	3.749e-07
158337416-stool1.txt	640753041	Prochlorococcus marinus MIT 9215	3.741e-07
158337416-stool1.txt	637000058	Candidatus Pelagibacter ubique HTCC1062	3.728e-07
158337416-stool1.txt	637000179	Mycoplasma hyopneumoniae J	3.624e-07
158337416-stool1.txt	637000229	Ralstonia eutropha JMP134	3.586e-07
158337416-stool1.txt	643886169	Brachyspira murdochii 56-150, DSM 12563	3.568e-07
158337416-stool1.txt	637000308	Synechococcus elongatus PCC 7942	3.557e-07
158337416-stool1.txt	637000204	Pelobacter carbinolicus DSM 2380	3.549e-07
158337416-stool1.txt	637000230	Ralstonia metallidurans CH34	3.528e-07
158337416-stool1.txt	637000330	Tropheryma whipplei TW08/27	3.511e-07
158337416-stool1.txt	639279302	Agrobacterium tumefaciens C58 (Dupont)	3.438e-07
158337416-stool1.txt	640427149	Synechococcus sp. WH 7803	3.435e-07
158337416-stool1.txt	639633037	Marinobacter aquaeolei VT8	3.402e-07
158337416-stool1.txt	643348554	Geobacter sp. FRC-32	3.399e-07
158337416-stool1.txt	640753057	Thermosipho melanesiensis BI429	3.396e-07
158337416-stool1.txt	644736333	Candidatus Accumulibacter phosphatis clade IIA str. UW-1	3.371e-07
158337416-stool1.txt	637000257	Shewanella frigidimarina NCIMB 400	3.355e-07
158337416-stool1.txt	640753026	Fervidobacterium nodosum Rt17-B1	3.337e-07
158337416-stool1.txt	643692030	Persephonella marina EX-H1	3.279e-07
158337416-stool1.txt	643886122	Thioalkalivibrio sp K90mix	3.274e-07
158337416-stool1.txt	637000119	Geobacter metallireducens GS-15	3.243e-07
158337416-stool1.txt	640753059	Xanthobacter autotrophicus Py2	3.18e-07
158337416-stool1.txt	642555153	Rhodopseudomonas palustris TIE-1	3.114e-07
158337416-stool1.txt	639633020	Chlorobium phaeobacteroides DSM 266	3.113e-07
158337416-stool1.txt	643692014	Campylobacter lari RM2100	3.103e-07
158337416-stool1.txt	637000012	Azoarcus sp. EbN1	3.095e-07
158337416-stool1.txt	637000033	Bordetella parapertussis 12822	3.066e-07
158337416-stool1.txt	644736353	Desulfovibrio salexigens DSM 2638	3.032e-07
158337416-stool1.txt	641228476	Azorhizobium caulinodans ORS 571	3.028e-07
158337416-stool1.txt	640427129	Polynucleobacter sp. QLW-P1DMWA-1	3.012e-07
158337416-stool1.txt	643348536	Desulfatibacillum alkenivorans AK-01	2.994e-07
158337416-stool1.txt	637000160	Mesorhizobium sp. BNC1	2.965e-07
158337416-stool1.txt	637000326	Thiomicrospira denitrificans ATCC 33889	2.953e-07
158337416-stool1.txt	637000245	Rickettsia prowazekii Madrid E	2.926e-07
158337416-stool1.txt	637000311	Synechococcus sp. CC9902	2.91e-07
158337416-stool1.txt	643692053	Vibrio cholerae M66-2	2.89e-07
158337416-stool1.txt	643886083	Cellulomonas flavigena 134, DSM 20109	2.861e-07
158337416-stool1.txt	642555162	Stenotrophomonas maltophilia R551-3	2.845e-07
158337416-stool1.txt	640753045	Rickettsia canadensis McKiel	2.804e-07
158337416-stool1.txt	639633016	Campylobacter fetus fetus 82-40	2.75e-07
158337416-stool1.txt	637000240	Rhodopseudomonas palustris HaA2	2.745e-07
158337416-stool1.txt	640427119	Legionella pneumophila Corby	2.727e-07
158337416-stool1.txt	637000325	Thiomicrospira crunogena XCL-2	2.679e-07
158337416-stool1.txt	637000238	Rhodopseudomonas palustris BisB5	2.659e-07
158337416-stool1.txt	637000334	Vibrio fischeri ES114	2.656e-07
158337416-stool1.txt	637000237	Rhodopseudomonas palustris BisB18	2.654e-07
158337416-stool1.txt	637000212	Prochlorococcus marinus NATL2A	2.646e-07
158337416-stool1.txt	645058735	Streptosporangium roseum DSM 43021	2.573e-07
158337416-stool1.txt	637000339	Wolbachia endosymbiont of Drosophila melanogaster	2.565e-07
158337416-stool1.txt	637000304	Streptomyces avermitilis MA-4680	2.496e-07
158337416-stool1.txt	640753040	Parvibaculum lavamentivorans DS-1	2.492e-07
158337416-stool1.txt	640427137	Rhizobium etli CFN 42	2.49e-07
158337416-stool1.txt	637000170	Mycobacterium leprae TN	2.487e-07
158337416-stool1.txt	637000005	Alkalilimnicola ehrlichei MLHE-1	2.482e-07
158337416-stool1.txt	643886149	Gordonia bronchialis DSM 43247	2.477e-07
158337416-stool1.txt	637000097	Ehrlichia canis Jake	2.472e-07
158337416-stool1.txt	643348504	Agrobacterium radiobacter K84	2.459e-07
158337416-stool1.txt	639633026	Halorhodospira halophila SL1	2.428e-07
158337416-stool1.txt	640427110	Corynebacterium glutamicum R	2.417e-07
158337416-stool1.txt	643886128	Haliangium ochraceum SMP-2, DSM 14365	2.415e-07
158337416-stool1.txt	645058730	Stackebrandtia nassauensis DSM 44728	2.376e-07
158337416-stool1.txt	637000029	Baumannia cicadellinicola Hc	2.37e-07
158337416-stool1.txt	637000168	Mycobacterium avium paratuberculosis K-10	2.357e-07
158337416-stool1.txt	640427112	Dichelobacter nodosus VCS1703A	2.34e-07
158337416-stool1.txt	640069306	Burkholderia pseudomallei 668	2.309e-07
158337416-stool1.txt	640427127	Orientia tsutsugamushi Boryong	2.293e-07
158337416-stool1.txt	643348509	Arthrobacter chlorophenolicus A6	2.285e-07
158337416-stool1.txt	641522653	Streptomyces griseus griseus NBRC 13350	2.283e-07
158337416-stool1.txt	641228511	Thermotoga lettingae TMO	2.283e-07
158337416-stool1.txt	644736322	Acidimicrobium ferrooxidans DSM 10331	2.261e-07
158337416-stool1.txt	637000002	Acinetobacter sp. ADP1	2.259e-07
158337416-stool1.txt	637000128	Hahella chejuensis KCTC 2396	2.253e-07
158337416-stool1.txt	644736331	Brachybacterium faecium DSM 4810	2.249e-07
158337416-stool1.txt	637000225	Pseudomonas syringae pv. tomato DC3000	2.238e-07
158337416-stool1.txt	643886141	Helicobacter cinaedi CCUG 18818	2.235e-07
158337416-stool1.txt	640427144	Sphingomonas wittichii RW1	2.199e-07
158337416-stool1.txt	640427148	Synechococcus sp. RCC307	2.192e-07
158337416-stool1.txt	645058723	Sideroxydans lithotrophicus ES-1	2.171e-07
158337416-stool1.txt	641228492	Frankia sp. EAN1pec	2.171e-07
158337416-stool1.txt	643886209	Geodermatophilus obscurus G-20, DSM 43160	2.147e-07
158337416-stool1.txt	637000312	Synechococcus sp. JA-2-3Ba(2-13)	2.134e-07
158337416-stool1.txt	642555138	Methylacidiphilum infernorum V4	2.132e-07
158337416-stool1.txt	642555119	Cellvibrio japonicus Ueda107	2.132e-07
158337416-stool1.txt	640069307	Burkholderia vietnamiensis G4	2.131e-07
158337416-stool1.txt	645058733	Sulfurospirillum deleyianum DSM 6946	2.129e-07
158337416-stool1.txt	643692032	Rhizobium sp. NGR234 (ANU265)	2.122e-07
158337416-stool1.txt	637000267	Silicibacter pomeroyi DSS-3	2.121e-07
158337416-stool1.txt	639633051	Polaromonas naphthalenivorans CJ2	2.121e-07
158337416-stool1.txt	637000345	Xanthomonas campestris pv. vesicatoria 85-10	2.1e-07
158337416-stool1.txt	643348506	Aliivibrio salmonicida LFI1238	2.095e-07
158337416-stool1.txt	643692008	Beutenbergia cavernae HKI 0122, DSM 12333	2.09e-07
158337416-stool1.txt	642555136	Leptospira biflexa Patoc 1 (Ames)	2.054e-07
158337416-stool1.txt	645058732	Sphaerobacter thermophilus DSM 20745	2.038e-07
158337416-stool1.txt	643886193	Kingella oralis UB-38, ATCC 51147	2.026e-07
158337416-stool1.txt	641228488	Deinococcus geothermalis DSM 11300	2.002e-07
158337416-stool1.txt	641228509	Sorangium cellulosum So ce 56	1.996e-07
158337416-stool1.txt	640427104	Bradyrhizobium sp. ORS278	1.961e-07
158337416-stool1.txt	641522612	Caulobacter sp. K31	1.932e-07
158337416-stool1.txt	641228501	Prochlorococcus marinus MIT 9211	1.926e-07
158337416-stool1.txt	639633006	Arthrobacter sp. FB24	1.924e-07
158337416-stool1.txt	637000193	Nitrobacter winogradskyi Nb-255	1.911e-07
158337416-stool1.txt	637000309	Synechococcus sp. CC9311	1.87e-07
158337416-stool1.txt	639633005	Arthrobacter aurescens TC1	1.865e-07
158337416-stool1.txt	639633048	Paracoccus denitrificans PD1222	1.862e-07
158337416-stool1.txt	643692004	Azotobacter vinelandii DJ, ATCC BAA-1303	1.818e-07
158337416-stool1.txt	637000081	Colwellia psychrerythraea 34H	1.815e-07
158337416-stool1.txt	645058701	Hyphomicrobium denitrificans ATCC 51888	1.813e-07
158337416-stool1.txt	640427138	Rhodobacter sphaeroides ATCC 17025	1.784e-07
158337416-stool1.txt	640427133	Pseudomonas stutzeri A1501	1.779e-07
158337416-stool1.txt	637000206	Photobacterium profundum SS9	1.778e-07
158337416-stool1.txt	642555121	Chlorobium limicola DSM 245	1.765e-07
158337416-stool1.txt	643886184	Thermomonospora curvata DSM 43183	1.755e-07
158337416-stool1.txt	643348543	Dictyoglomus turgidum DSM 6724	1.752e-07
158337416-stool1.txt	643348567	Oligotropha carboxidovorans OM5	1.735e-07
158337416-stool1.txt	643348542	Dictyoglomus thermophilum H-6-12	1.659e-07
158337416-stool1.txt	637000208	Polaromonas sp. JS666	1.654e-07
158337416-stool1.txt	640427122	Mycobacterium gilvum PYR-GCK	1.63e-07
158337416-stool1.txt	637000249	Saccharophagus degradans 2-40	1.607e-07
158337416-stool1.txt	641228502	Renibacterium salmoninarum ATCC 33209	1.545e-07
158337416-stool1.txt	637000341	Wolinella succinogenes DSM 1740	1.54e-07
158337416-stool1.txt	637000221	Pseudomonas fluorescens PfO-1	1.514e-07
158337416-stool1.txt	643348575	Shewanella piezotolerans WP3	1.506e-07
158337416-stool1.txt	639279312	Rhodopseudomonas palustris BisA53	1.477e-07
158337416-stool1.txt	641228491	Dinoroseobacter shibae DFL 12	1.472e-07
158337416-stool1.txt	641522639	Methylobacterium sp. 4-46	1.47e-07
158337416-stool1.txt	637000271	Sphingopyxis alaskensis RB2256	1.446e-07
158337416-stool1.txt	641228494	Herpetosiphon aurantiacus ATCC 23779	1.438e-07
158337416-stool1.txt	637000001	Korebacter versatilis Ellin345	1.438e-07
158337416-stool1.txt	637000256	Shewanella denitrificans OS217	1.43e-07
158337416-stool1.txt	644736379	Kosmotoga olearia TBF 19.5.1	1.412e-07
158337416-stool1.txt	641522640	Microcystis aeruginosa NIES-843	1.391e-07
158337416-stool1.txt	640753004	Arcobacter butzleri RM4018	1.389e-07
158337416-stool1.txt	637000098	Ehrlichia chaffeensis Arkansas	1.382e-07
158337416-stool1.txt	644736323	Actinosynnema mirum DSM 43827	1.379e-07
158337416-stool1.txt	637000220	Pseudomonas fluorescens Pf-5	1.379e-07
158337416-stool1.txt	641522643	Opitutus terrae PB90-1	1.365e-07
158337416-stool1.txt	637000008	Anaplasma marginale St. Maries	1.356e-07
158337416-stool1.txt	637000314	Synechococcus sp. WH 8102	1.335e-07
158337416-stool1.txt	643692019	Corynebacterium kroppenstedtii DSM 44385	1.329e-07
158337416-stool1.txt	637000075	Chromohalobacter salexigens DSM 3043	1.319e-07
158337416-stool1.txt	637000192	Nitrobacter hamburgensis X14	1.298e-07
158337416-stool1.txt	637000198	Nocardia farcinica IFM 10152	1.291e-07
158337416-stool1.txt	643348505	Agrobacterium vitis S4	1.286e-07
158337416-stool1.txt	640427131	Pseudomonas mendocina ymp	1.282e-07
158337416-stool1.txt	644736388	Methylotenera mobilis JLW8	1.277e-07
158337416-stool1.txt	637000072	Chlorobium chlorochromatii CaD3	1.264e-07
158337416-stool1.txt	641522660	Xylella fastidiosa M23	1.264e-07
158337416-stool1.txt	644736402	Rickettsia africae ESF-5	1.259e-07
158337416-stool1.txt	637000315	Synechocystis sp. PCC 6803	1.236e-07
158337416-stool1.txt	642555130	Geobacter lovleyi SZ	1.22e-07
158337416-stool1.txt	640427111	Dehalococcoides sp. BAV1	1.212e-07
158337416-stool1.txt	640069323	Prochlorococcus marinus MIT 9303	1.212e-07
158337416-stool1.txt	637000116	Frankia sp. CcI3	1.197e-07
158337416-stool1.txt	641522622	Cyanothece sp. ATCC 51142	1.19e-07
158337416-stool1.txt	640753050	Shewanella sediminis HAW-EB3	1.177e-07
158337416-stool1.txt	639633056	Roseobacter denitrificans OCh 114	1.125e-07
158337416-stool1.txt	642555112	Burkholderia phymatum STM815	1.124e-07
158337416-stool1.txt	642555105	Alteromonas macleodii Deep ecotype, DSM 17117	1.104e-07
158337416-stool1.txt	645058743	Sebaldella termitidis ATCC 33386	1.095e-07
158337416-stool1.txt	640427134	Psychrobacter sp. PRwf-1	1.085e-07
158337416-stool1.txt	637000099	Ehrlichia ruminantium Gardel	1.083e-07
158337416-stool1.txt	637000115	Frankia alni ACN14a	1.083e-07
158337416-stool1.txt	642555144	Nostoc punctiforme PCC 73102	1.077e-07
158337416-stool1.txt	644736393	Nakamurella multipartita DSM 44233	1.073e-07
158337416-stool1.txt	643886029	Kribbella flavida DSM 17836	1.072e-07
158337416-stool1.txt	639633052	Psychromonas ingrahamii 37	1.069e-07
158337416-stool1.txt	637000242	Rickettsia bellii RML369-C	1.067e-07
158337416-stool1.txt	643886025	Thermobaculum terrenum YNP1, ATCC BAA-798	1.054e-07
158337416-stool1.txt	637000130	Helicobacter acinonychis Sheeba	1.044e-07
158337416-stool1.txt	637000010	Aquifex aeolicus VF5	1.021e-07
158337416-stool1.txt	645058758	Acinetobacter radioresistens SK82	9.9e-08
158337416-stool1.txt	639633060	Solibacter usitatus Ellin6076	9.79e-08
158337416-stool1.txt	639633063	Syntrophobacter fumaroxidans MPOB	9.77e-08
158337416-stool1.txt	643348559	Helicobacter pylori P12	9.64e-08
158337416-stool1.txt	644736413	Variovorax paradoxus S110	9.63e-08
158337416-stool1.txt	640753033	Marinomonas sp. MWYL1	9.56e-08
158337416-stool1.txt	641522654	Synechococcus sp. PCC 7002	9.53e-08
158337416-stool1.txt	640427115	Geobacter uraniumreducens Rf4	9.5e-08
158337416-stool1.txt	637000216	Pseudoalteromonas atlantica T6c	9.4e-08
158337416-stool1.txt	640427140	Salinispora tropica CNB-440	9.4e-08
158337416-stool1.txt	644736410	Teredinibacter turnerae T7901	9.38e-08
158337416-stool1.txt	639633041	Mycobacterium smegmatis MC2 155	9.3e-08
158337416-stool1.txt	644736375	Hirschia baltica ATCC 49814	9.17e-08
158337416-stool1.txt	637000131	Helicobacter hepaticus ATCC 51449	9.03e-08
158337416-stool1.txt	637000319	Thermobifida fusca YX	8.93e-08
158337416-stool1.txt	637000038	Bradyrhizobium japonicum USDA 110	8.93e-08
158337416-stool1.txt	644736401	Rhizobium leguminosarum bv. trifolii WSM1325	8.77e-08
158337416-stool1.txt	637000217	Pseudoalteromonas haloplanktis TAC125	8.44e-08
158337416-stool1.txt	641228504	Salinispora arenicola CNS-205	8.42e-08
158337416-stool1.txt	637000356	Zymomonas mobilis mobilis ZM4	7.9e-08
158337416-stool1.txt	642555113	Burkholderia phytofirmans PsJN	7.9e-08
158337416-stool1.txt	639633044	Mycobacterium vanbaalenii PYR-1	7.51e-08
158337416-stool1.txt	641380429	Dehalococcoides sp. VS	7.11e-08
158337416-stool1.txt	643692033	Rhodococcus erythropolis PR4	7.07e-08
158337416-stool1.txt	637000059	Candidatus Protochlamydia amoebophila UWE25	6.73e-08
158337416-stool1.txt	637000235	Rhodoferax ferrireducens T118	6.54e-08
158337416-stool1.txt	640753056	Sulfurovum sp. NBC37-1	6.34e-08
158337416-stool1.txt	642555149	Prosthecochloris aestuarii SK413, DSM 271	6.29e-08
158337416-stool1.txt	642555122	Chlorobium phaeobacteroides BS1	5.94e-08
158337416-stool1.txt	643348534	Cyanothece sp. PCC 7425	5.61e-08
158337416-stool1.txt	643348582	Thermomicrobium roseum DSM 5159	5.56e-08
158337416-stool1.txt	640427132	Pseudomonas putida F1	5.45e-08
158337416-stool1.txt	642555146	Pelodictyon phaeoclathratiforme BU-1	5.38e-08
158337416-stool1.txt	637000004	Alcanivorax borkumensis SK2	5.2e-08
158337416-stool1.txt	640427153	Methanocella sp. RC-I	5.11e-08
158337416-stool1.txt	637000234	Rhodococcus sp. RHA1	5.03e-08
158337416-stool1.txt	643886081	Nocardiopsis dassonvillei dassonvillei DSM 43111	4.98e-08
158337416-stool1.txt	643886214	Acinetobacter sp. ATCC 27244	4.88e-08
158337416-stool1.txt	637000194	Nitrosococcus oceani ATCC 19707	4.6e-08
158337416-stool1.txt	637000268	Silicibacter sp. TM1040	3.9e-08
158337416-stool1.txt	644736404	Saccharomonospora viridis DSM 43017	3.77e-08
158337416-stool1.txt	643348565	Methylocella silvestris BL2	3.77e-08
158337416-stool1.txt	637000137	Jannaschia sp. CCS1	3.69e-08
158337416-stool1.txt	640427123	Mycobacterium tuberculosis F11	3.68e-08
158337416-stool1.txt	641522606	Beijerinckia indica indica ATCC 9039	3.68e-08
158337416-stool1.txt	643886013	Tsukamurella paurometabola DSM 20162	3.61e-08
158337416-stool1.txt	639633046	Nocardioides sp. JS614	3.06e-08
158337416-stool1.txt	640753047	Roseiflexus castenholzii DSM 13941	2.83e-08
158337416-stool1.txt	639633042	Mycobacterium sp. KMS	2.59e-08
158337416-stool1.txt	643348533	Cyanothece sp. PCC 7424	2.47e-08
158337416-stool1.txt	641228474	Acaryochloris marina MBIC11017	1.94e-08
158337416-stool2.txt	641736205	Alistipes putredinis DSM 17216	0.385582
158337416-stool2.txt	640753008	Bacteroides vulgatus ATCC 8482	0.127065
158337416-stool2.txt	640753039	Parabacteroides distasonis ATCC 8503	0.12194
158337416-stool2.txt	641380447	Bacteroides uniformis ATCC 8492	0.0828521
158337416-stool2.txt	640963015	Bifidobacterium adolescentis L2-32	0.0296606
158337416-stool2.txt	642979319	Bacteroides finegoldii DSM 17565	0.0288002
158337416-stool2.txt	644736367	Eubacterium rectale ATCC 33656	0.0208575
158337416-stool2.txt	641736184	Eubacterium siraeum DSM 15702	0.0196459
158337416-stool2.txt	642791613	Bacteroides coprocola M16, DSM 17136	0.014898
158337416-stool2.txt	642979334	Bacteroides eggerthii DSM 20697	0.0147732
158337416-stool2.txt	641380420	Faecalibacterium prausnitzii M21/2	0.0127993
158337416-stool2.txt	637000026	Bacteroides thetaiotaomicron VPI-5482	0.0106762
158337416-stool2.txt	642979351	Bacteroides plebeius DSM 17135	0.00828413
158337416-stool2.txt	643886116	Coprococcus comes	0.00800181
158337416-stool2.txt	643886197	Bacteroides coprophilus DSM 18228	0.00771496
158337416-stool2.txt	643886140	Bifidobacterium longum infantis ATCC 55813	0.00746443
158337416-stool2.txt	642791604	Ruminococcus lactaris ATCC 29176	0.00647938
158337416-stool2.txt	640963016	Parabacteroides merdae ATCC 43184	0.00598485
158337416-stool2.txt	641736271	Anaerotruncus colihominis DSM 17241	0.00585818
158337416-stool2.txt	641380422	Coprococcus eutactus ATCC 27759	0.00581554
158337416-stool2.txt	637000025	Bacteroides fragilis YCH46	0.00580483
158337416-stool2.txt	640612206	Collinsella aerofaciens ATCC 25986	0.00482202
158337416-stool2.txt	644736366	Eubacterium eligens ATCC 27750	0.00476045
158337416-stool2.txt	643886005	Clostridium sp M62/1	0.00447828
158337416-stool2.txt	640963022	Eubacterium ventriosum ATCC 27560	0.00417284
158337416-stool2.txt	640963046	Dorea longicatena DSM 13814	0.00407823
158337416-stool2.txt	643886143	Subdoligranulum variabile DSM 15176	0.00371595
158337416-stool2.txt	643886006	Roseburia inulinivorans DSM 16841	0.00364738
158337416-stool2.txt	641380427	Clostridium leptum DSM 753	0.00364665
158337416-stool2.txt	642979316	Desulfovibrio piger ATCC 29098	0.00355432
158337416-stool2.txt	640963024	Ruminococcus obeum ATCC 29174	0.00257892
158337416-stool2.txt	641736270	Clostridium sp. SS2/1	0.00236233
158337416-stool2.txt	642979356	Roseburia intestinalis L1-82	0.00211345
158337416-stool2.txt	642979369	Clostridium nexile DSM 1787	0.00192044
158337416-stool2.txt	642979337	Bacteroides pectinophilus ATCC 43243	0.00174674
158337416-stool2.txt	641380446	Eubacterium dolichum DSM 3991	0.00159827
158337416-stool2.txt	643886203	Eubacterium hallii DSM 3353	0.00152594
158337416-stool2.txt	642979313	Bifidobacterium pseudocatenulatum DSM 20438	0.00148484
158337416-stool2.txt	641380448	Clostridium sp. L2-50	0.00144099
158337416-stool2.txt	643886103	Holdemania filiformis VPI J1-31B-1, DSM 12042	0.00138544
158337416-stool2.txt	640963025	Ruminococcus torques ATCC 27756	0.00111912
158337416-stool2.txt	640963014	Bacteroides capillosus ATCC 29799	0.00107767
158337416-stool2.txt	643886111	Bacteroides cellulosilyticus DSM 14838	0.00107498
158337416-stool2.txt	642979360	Eubacterium biforme DSM 3989	0.000909111
158337416-stool2.txt	641736133	Dorea formicigenerans ATCC 27755	0.000903286
158337416-stool2.txt	640069308	Clostridium difficile 630	0.000592811
158337416-stool2.txt	641380428	Clostridium bolteae ATCC BAA-613	0.000550585
158337416-stool2.txt	643886146	Blautia hansenii VPI C7-24, DSM 20583	0.000510281
158337416-stool2.txt	643886102	Bifidobacterium breve DSM 20213	0.000472223
158337416-stool2.txt	643886206	Clostridium methylpentosum R2, DSM 5476	0.000446385
158337416-stool2.txt	643886112	Clostridium asparagiforme DSM 15981	0.000429533
158337416-stool2.txt	641736197	Clostridium scindens ATCC 35704	0.000409494
158337416-stool2.txt	643886007	Clostridiales sp. 1_7_47_FAA	0.000381438
158337416-stool2.txt	641736113	Clostridium bartlettii DSM 16795	0.000332698
158337416-stool2.txt	643886199	Blautia hydrogenotrophicus S5a33, DSM 10507	0.000313184
158337416-stool2.txt	642979361	Bifidobacterium angulatum DSM 20098	0.000281979
158337416-stool2.txt	643886056	Acidaminococcus sp. D21_V1	0.00022548
158337416-stool2.txt	643886200	Prevotella copri CB7, DSM 18205	0.000225331
158337416-stool2.txt	637000295	Streptococcus pyogenes MGAS2096	0.000217315
158337416-stool2.txt	642555104	Akkermansia muciniphila ATCC BAA-835	0.000206765
158337416-stool2.txt	643886107	Bryantella formatexigens I-52, DSM 14469	0.00018081
158337416-stool2.txt	643886142	Porphyromonas uenonis 60-3	0.000160825
158337416-stool2.txt	644736358	Eggerthella lenta DSM 2243	0.000145883
158337416-stool2.txt	641736227	Anaerostipes caccae DSM 14662	0.00014448
158337416-stool2.txt	643886040	Bifidobacterium bifidum NCIMB 41171	0.000142321
158337416-stool2.txt	640963057	Ruminococcus gnavus ATCC 29149	0.000138287
158337416-stool2.txt	644736329	Bifidobacterium animalis subsp. lactis Bl-04	0.000128059
158337416-stool2.txt	643886045	Lactobacillus ruminis E 194e, ATCC 25644	9.61886e-05
158337416-stool2.txt	641736198	Clostridium ramosum DSM 1402	9.23521e-05
158337416-stool2.txt	641736189	Bifidobacterium dentium ATCC 27678	9.16456e-05
158337416-stool2.txt	637000215	Propionibacterium acnes KPA171202	8.97333e-05
158337416-stool2.txt	643348524	Candidatus Azobacteroides pseudotrichonymphae genomovar. CFP2	8.47027e-05
158337416-stool2.txt	641736169	Clostridium spiroforme DSM 1552	8.25006e-05
158337416-stool2.txt	645058815	Prevotella melaninogenica ATCC 25845	8.16164e-05
158337416-stool2.txt	643886110	Catenibacterium mitsuokai DSM 15897	7.87325e-05
158337416-stool2.txt	639633062	Streptococcus thermophilus LMD-9	6.99821e-05
158337416-stool2.txt	643886181	Abiotrophia defectiva ATCC 49176	6.00774e-05
158337416-stool2.txt	642979321	Collinsella stercoris DSM 13279	5.97929e-05
158337416-stool2.txt	642555148	Porphyromonas gingivalis ATCC 33277	5.42599e-05
158337416-stool2.txt	643886108	Mobiluncus mulieris ATCC 35243	5.21057e-05
158337416-stool2.txt	642979320	Collinsella intestinalis DSM 13280	4.77731e-05
158337416-stool2.txt	640069309	Clostridium thermocellum ATCC 27405	4.20899e-05
158337416-stool2.txt	643886016	Veillonella parvula Te3, DSM 2008	4.19126e-05
158337416-stool2.txt	637000145	Lawsonia intracellularis PHE/MN1-00	4.0213e-05
158337416-stool2.txt	643692043	Streptococcus pneumoniae Taiwan19F-14	4.00482e-05
158337416-stool2.txt	645058800	Rothia mucilaginosa ATCC 25296	3.49021e-05
158337416-stool2.txt	643886138	Lactobacillus reuteri CF48-3A	3.3129e-05
158337416-stool2.txt	641736193	Anaerofustis stercorihominis DSM 17244	3.22711e-05
158337416-stool2.txt	643886137	Corynebacterium glucuronolyticum ATCC 51866	2.81534e-05
158337416-stool2.txt	643886148	Porphyromonas endodontalis ATCC 35406	2.77274e-05
158337416-stool2.txt	642555134	Lactobacillus casei casei BL23	2.73461e-05
158337416-stool2.txt	637000144	Lactococcus lactis lactis Il1403	2.71693e-05
158337416-stool2.txt	643348528	Clostridium cellulolyticum H10	2.23599e-05
158337416-stool2.txt	643886070	Shuttleworthia satelles DSM 14600	2.22682e-05
158337416-stool2.txt	643886151	Neisseria cinerea ATCC 14685	2.06467e-05
158337416-stool2.txt	644736407	Streptococcus suis BM407	1.76583e-05
158337416-stool2.txt	645058705	Eubacterium saphenum ATCC 49989	1.75551e-05
158337416-stool2.txt	643886114	Mobiluncus curtisii ATCC 43063	1.72955e-05
158337416-stool2.txt	637000101	Enterococcus faecalis V583	1.7227e-05
158337416-stool2.txt	641522632	Heliobacterium modesticaldum Ice1	1.63281e-05
158337416-stool2.txt	640753055	Streptococcus gordonii Challis CH1	1.62871e-05
158337416-stool2.txt	644736337	Candidatus Sulcia muelleri SMDSEM	1.56845e-05
158337416-stool2.txt	641228486	Clostridium phytofermentans ISDg	1.53407e-05
158337416-stool2.txt	641228484	Candidatus Sulcia muelleri GWSS	1.45714e-05
158337416-stool2.txt	641736171	Streptococcus infantarius infantarius ATCC BAA-102	1.43367e-05
158337416-stool2.txt	640069334	Streptococcus sanguinis SK36	1.36419e-05
158337416-stool2.txt	637000174	Mycoplasma capricolum capricolum ATCC 27343	1.30302e-05
158337416-stool2.txt	643886104	Oribacterium sinus F0268	1.2343e-05
158337416-stool2.txt	639633018	Candidatus Carsonella ruddii PV	1.20043e-05
158337416-stool2.txt	641380421	Peptostreptococcus micros ATCC 33270	1.15493e-05
158337416-stool2.txt	643348529	Clostridium kluyveri NBRC 12016	1.14036e-05
158337416-stool2.txt	643886120	Enterococcus faecium TX1330	1.10816e-05
158337416-stool2.txt	637000327	Treponema denticola ATCC 35405	1.05161e-05
158337416-stool2.txt	643886135	Sphingobacterium spiritivorum ATCC 33300	9.6712e-06
158337416-stool2.txt	642979305	Capnocytophaga sputigena Capno	9.4622e-06
158337416-stool2.txt	642979359	Clostridium hylemonae DSM 15053	9.3762e-06
158337416-stool2.txt	642979367	Mitsuokella multacida DSM 20544	9.2793e-06
158337416-stool2.txt	637000093	Desulfitobacterium hafniense Y51	8.8343e-06
158337416-stool2.txt	643348538	Desulfovibrio desulfuricans desulfuricans ATCC 27774	8.7156e-06
158337416-stool2.txt	642979324	Bifidobacterium gallicum DSM 20093	8.428e-06
158337416-stool2.txt	642555117	Candidatus Phytoplasma australiense	8.1315e-06
158337416-stool2.txt	637000060	Carboxydothermus hydrogenoformans Z-2901	7.6084e-06
158337416-stool2.txt	643348547	Escherichia coli IAI39	7.4941e-06
158337416-stool2.txt	642555126	Clostridium perfringens SM101	7.4339e-06
158337416-stool2.txt	642979306	Corynebacterium amycolatum SK46	7.37e-06
158337416-stool2.txt	637000158	Mesoplasma florum L1	7.0876e-06
158337416-stool2.txt	637000306	Symbiobacterium thermophilum IAM 14863	6.7361e-06
158337416-stool2.txt	637000080	Clostridium tetani E88	6.4926e-06
158337416-stool2.txt	644736405	Slackia heliotrinireducens DSM 20476	6.2574e-06
158337416-stool2.txt	643348562	Macrococcus caseolyticus JCSC5402	6.0441e-06
158337416-stool2.txt	640963058	Actinomyces odontolyticus ATCC 17982	6.0318e-06
158337416-stool2.txt	645058738	Selenomonas flueggei ATCC 43531	5.9806e-06
158337416-stool2.txt	643886060	Gardnerella vaginalis ATCC 14019	5.9338e-06
158337416-stool2.txt	643692017	Clostridium botulinum Ba4 657	5.5818e-06
158337416-stool2.txt	641522627	Finegoldia magna ATCC 29328	5.5309e-06
158337416-stool2.txt	637000288	Streptococcus mutans UA159	5.4735e-06
158337416-stool2.txt	637000076	Clostridium acetobutylicum ATCC 824	5.4723e-06
158337416-stool2.txt	637000087	Cytophaga hutchinsonii ATCC 33406	5.3897e-06
158337416-stool2.txt	642979371	Clostridium hiranonis DSM 13275	5.3253e-06
158337416-stool2.txt	644736369	Flavobacterium johnsoniae UW101	5.2603e-06
158337416-stool2.txt	640753011	Campylobacter hominis ATCC BAA-381	4.7683e-06
158337416-stool2.txt	640753027	Flavobacterium psychrophilum JIP02/86	4.5092e-06
158337416-stool2.txt	645058793	Weissella paramesenteroides ATCC 33313	4.4281e-06
158337416-stool2.txt	643886188	Catonella morbi ATCC 51271	4.3179e-06
158337416-stool2.txt	640753002	Alkaliphilus metalliredigens QYMF	4.2768e-06
158337416-stool2.txt	643692023	Exiguobacterium sp. AT1b	4.2593e-06
158337416-stool2.txt	644736351	Desulfotomaculum acetoxidans DSM 771	4.0758e-06
158337416-stool2.txt	644736396	Paenibacillus sp. JDR-2	4.0191e-06
158337416-stool2.txt	642555125	Clostridium botulinum E3 Alaska E43	3.9105e-06
158337416-stool2.txt	637000020	Bacillus halodurans C-125	3.8615e-06
158337416-stool2.txt	645058834	Gemella haemolysans ATCC 10379	3.6674e-06
158337416-stool2.txt	641380445	Bacillus selenitireducens MLS10	3.6623e-06
158337416-stool2.txt	637000096	Desulfovibrio vulgaris vulgaris Hildenborough	3.6573e-06
158337416-stool2.txt	637000143	Lactobacillus salivarius salivarius UCC118	3.5925e-06
158337416-stool2.txt	641522601	Acholeplasma laidlawii PG-8A	3.4995e-06
158337416-stool2.txt	641522626	Exiguobacterium sibiricum 255-15	3.4876e-06
158337416-stool2.txt	637000285	Streptococcus agalactiae 2603V/R	3.4305e-06
158337416-stool2.txt	644736350	Desulfomicrobium baculatum DSM 4028	3.3705e-06
158337416-stool2.txt	637000167	Moorella thermoacetica ATCC 39073	3.3052e-06
158337416-stool2.txt	644736368	Flavobacteriaceae bacterium 3519-10	3.2312e-06
158337416-stool2.txt	643348539	Desulfovibrio vulgaris Miyazaki F	3.1941e-06
158337416-stool2.txt	637000324	Thiobacillus denitrificans ATCC 25259	3.1616e-06
158337416-stool2.txt	639633021	Clostridium novyi NT	3.1094e-06
158337416-stool2.txt	642555160	Staphylococcus haemolyticus JCSC1435	3.0785e-06
158337416-stool2.txt	644736356	Dyadobacter fermentans DSM 18053	3.044e-06
158337416-stool2.txt	638341073	Croceibacter atlanticus HTCC2559	2.8973e-06
158337416-stool2.txt	637000011	Aster yellows witches-broom phytoplasma AYWB	2.8238e-06
158337416-stool2.txt	643692029	Nautilia profundicola Am-H	2.82e-06
158337416-stool2.txt	640753016	Clostridium beijerinckii NCIMB 8052	2.8107e-06
158337416-stool2.txt	642979323	Anaerococcus hydrogenalis DSM 7454	2.7727e-06
158337416-stool2.txt	639633029	Lactobacillus delbrueckii bulgaricus ATCC BAA-365	2.7523e-06
158337416-stool2.txt	644736325	Alicyclobacillus acidocaldarius subsp. acidocaldarius DSM 446	2.7502e-06
158337416-stool2.txt	640427145	Staphylococcus aureus aureus JH9	2.6102e-06
158337416-stool2.txt	643886113	Capnocytophaga gingivalis JCVIHMP016	2.587e-06
158337416-stool2.txt	642555114	Candidatus Amoebophilus asiaticus 5a2	2.5766e-06
158337416-stool2.txt	637000125	Haemophilus influenzae 86-028NP	2.5375e-06
158337416-stool2.txt	641228475	Alkaliphilus oremlandii OhILAs	2.5362e-06
158337416-stool2.txt	644736398	Pedobacter heparinus DSM 2366	2.4974e-06
158337416-stool2.txt	644736338	Capnocytophaga ochracea DSM 7271	2.4939e-06
158337416-stool2.txt	643886082	Chryseobacterium gleum F93 , ATCC 35910	2.481e-06
158337416-stool2.txt	642555163	Streptococcus equi zooepidemicus MGCS10565	2.4619e-06
158337416-stool2.txt	639633025	Gramella forsetii KT0803	2.3547e-06
158337416-stool2.txt	641522633	Lactobacillus fermentum IFO 3956	2.3135e-06
158337416-stool2.txt	639633049	Pediococcus pentosaceus ATCC 25745	2.3011e-06
158337416-stool2.txt	641522655	Thermoanaerobacter pseudethanolicus ATCC 33223	2.2712e-06
158337416-stool2.txt	637000197	Nitrosospira multiformis ATCC 25196	2.2518e-06
158337416-stool2.txt	640069310	Desulfotomaculum reducens MI-1	2.231e-06
158337416-stool2.txt	643348578	Streptococcus uberis 0140J	2.1383e-06
158337416-stool2.txt	637000180	Mycoplasma mobile 163K	2.1376e-06
158337416-stool2.txt	641522607	Bordetella avium 197N	2.1225e-06
158337416-stool2.txt	637000138	Lactobacillus acidophilus NCFM	2.1151e-06
158337416-stool2.txt	643692011	Brevibacillus brevis NBRC 100599	2.0902e-06
158337416-stool2.txt	644736389	Methylovorus sp. SIP3-4	1.8655e-06
158337416-stool2.txt	644736346	Cryptobacterium curtum DSM 15641	1.8165e-06
158337416-stool2.txt	642555166	Treponema pallidum pallidum SS14	1.7942e-06
158337416-stool2.txt	643348501	Acidithiobacillus ferrooxidans ATCC 23270	1.7565e-06
158337416-stool2.txt	640427107	Candidatus Vesicomyosocius okutanii HA	1.75e-06
158337416-stool2.txt	640069313	Herminiimonas arsenicoxydans	1.7164e-06
158337416-stool2.txt	637000121	Gloeobacter violaceus PCC 7421	1.6728e-06
158337416-stool2.txt	637000074	Chromobacterium violaceum ATCC 12472	1.6673e-06
158337416-stool2.txt	640069312	Geobacillus thermodenitrificans NG80-2	1.6644e-06
158337416-stool2.txt	643886019	Atopobium rimae ATCC 49626	1.6498e-06
158337416-stool2.txt	639633034	Leuconostoc mesenteroides mesenteroides ATCC 8293	1.6004e-06
158337416-stool2.txt	641522637	Lysinibacillus sphaericus C3-41	1.5913e-06
158337416-stool2.txt	645058762	Thiomonas intermedia K12	1.5794e-06
158337416-stool2.txt	637000325	Thiomicrospira crunogena XCL-2	1.5789e-06
158337416-stool2.txt	639633019	Candidatus Ruthia magnifica Cm	1.541e-06
158337416-stool2.txt	643692002	Anaerocellum thermophilum Z-1320, DSM 6725	1.5254e-06
158337416-stool2.txt	637000095	Desulfovibrio desulfuricans G20	1.5071e-06
158337416-stool2.txt	645058761	Anaerococcus vaginalis ATCC 51170	1.4989e-06
158337416-stool2.txt	643692037	Staphylococcus carnosus carnosus TM300	1.4936e-06
158337416-stool2.txt	637000196	Nitrosomonas eutropha C71	1.4698e-06
158337416-stool2.txt	643886115	Listeria grayi DSM 20601	1.4407e-06
158337416-stool2.txt	637000313	Synechococcus sp. JA-3-3Ab	1.4377e-06
158337416-stool2.txt	637000250	Salinibacter ruber DSM 13855	1.4247e-06
158337416-stool2.txt	643692051	Thauera sp. MZ1T	1.4244e-06
158337416-stool2.txt	643886205	Geobacillus sp. Y412MC61	1.4198e-06
158337416-stool2.txt	640427106	Caldicellulosiruptor saccharolyticus DSM 8903	1.4196e-06
158337416-stool2.txt	643348557	Halothermothrix orenii H 168	1.3876e-06
158337416-stool2.txt	637000028	Bartonella quintana Toulouse	1.3736e-06
158337416-stool2.txt	637000195	Nitrosomonas europaea ATCC 19718	1.3631e-06
158337416-stool2.txt	645058831	Thermoanaerobacter mathranii subsp. mathranii str. A3	1.3478e-06
158337416-stool2.txt	641522636	Leuconostoc citreum KM20	1.3474e-06
158337416-stool2.txt	645058712	Lactobacillus gasseri 202-4	1.3337e-06
158337416-stool2.txt	643348508	Anoxybacillus flavithermus WK1	1.3017e-06
158337416-stool2.txt	641228495	Lactobacillus helveticus DPC 4571	1.2894e-06
158337416-stool2.txt	644736321	Acetobacter pasteurianus IFO 3283-01	1.2623e-06
158337416-stool2.txt	640753030	Janthinobacterium sp. Marseille	1.2434e-06
158337416-stool2.txt	640753005	Bacillus amyloliquefaciens FZB42	1.239e-06
158337416-stool2.txt	644736370	Geobacillus sp. WCH70	1.238e-06
158337416-stool2.txt	637000123	Granulobacter bethesdensis CGDNIH1	1.2265e-06
158337416-stool2.txt	637000318	Thermoanaerobacter tengcongensis MB4	1.1877e-06
158337416-stool2.txt	640427128	Pelotomaculum thermopropionicum SI	1.1826e-06
158337416-stool2.txt	637000229	Ralstonia eutropha JMP134	1.1799e-06
158337416-stool2.txt	645058734	Thermanaerovibrio acidaminovorans DSM 6589	1.1791e-06
158337416-stool2.txt	644736381	Lactobacillus plantarum JDM1	1.1587e-06
158337416-stool2.txt	643692009	Borrelia garinii PBi	1.1422e-06
158337416-stool2.txt	645058722	Lactobacillus jensenii 269-3	1.1352e-06
158337416-stool2.txt	637000201	Oceanobacillus iheyensis HTE831	1.1262e-06
158337416-stool2.txt	642555109	Borrelia turicatae 91E135	1.1142e-06
158337416-stool2.txt	642555172	Candidatus Endomicrobium sp. Rs-D17	1.1124e-06
158337416-stool2.txt	642555108	Borrelia hermsii DAH	1.1082e-06
158337416-stool2.txt	637000176	Mycoplasma genitalium G37	1.1013e-06
158337416-stool2.txt	637000142	Lactobacillus sakei sakei 23K	1.0847e-06
158337416-stool2.txt	643348541	Diaphorobacter sp. TPSY	1.0769e-06
158337416-stool2.txt	644736327	Atopobium parvulum DSM 20469	1.0759e-06
158337416-stool2.txt	644736377	Kangiella koreensis DSM 16069	1.0751e-06
158337416-stool2.txt	642555118	Candidatus Phytoplasma mali	1.0613e-06
158337416-stool2.txt	637000027	Bartonella henselae Houston-1	1.0586e-06
158337416-stool2.txt	643886145	Anaerococcus lactolyticus ATCC 51172	1.0561e-06
158337416-stool2.txt	643692027	Listeria monocytogenes 4b CLIP 80459	1.0527e-06
158337416-stool2.txt	637000036	Borrelia burgdorferi B31	1.0088e-06
158337416-stool2.txt	639633047	Oenococcus oeni PSU-1	1.0046e-06
158337416-stool2.txt	637000088	Dechloromonas aromatica RCB	9.935e-07
158337416-stool2.txt	640069319	Methylibium petroleiphilum PM1	9.905e-07
158337416-stool2.txt	642791600	Geobacillus sp. Y412MC10	9.813e-07
158337416-stool2.txt	639633009	Bartonella bacilliformis KC583	9.726e-07
158337416-stool2.txt	639633011	Borrelia afzelii PKo	9.569e-07
158337416-stool2.txt	637000073	Chlorobium tepidum TLS	9.486e-07
158337416-stool2.txt	637000183	Mycoplasma pneumoniae M129	9.39e-07
158337416-stool2.txt	645058784	Neisseria flavescens SK114	9.275e-07
158337416-stool2.txt	643886059	Lactobacillus brevis gravesensis ATCC 27305	9.133e-07
158337416-stool2.txt	643348532	Coxiella burnetii CbuK_Q154	9.116e-07
158337416-stool2.txt	637000231	Ralstonia solanacearum GMI1000	9.015e-07
158337416-stool2.txt	641522644	Polynucleobacter necessarius STIR1	9.007e-07
158337416-stool2.txt	644736335	Candidatus Hodgkinia cicadicola Dsem	8.886e-07
158337416-stool2.txt	637000248	Rubrobacter xylanophilus DSM 9941	8.714e-07
158337416-stool2.txt	637000356	Zymomonas mobilis mobilis ZM4	8.698e-07
158337416-stool2.txt	637000135	Hyphomonas neptunium ATCC 15444	8.621e-07
158337416-stool2.txt	637000092	Deinococcus radiodurans R1	8.558e-07
158337416-stool2.txt	642555115	Candidatus Cloacamonas acidaminovorans	8.53e-07
158337416-stool2.txt	637000166	Methylococcus capsulatus Bath	8.506e-07
158337416-stool2.txt	637000323	Thermus thermophilus HB8	8.454e-07
158337416-stool2.txt	644736400	Ralstonia pickettii 12D	8.314e-07
158337416-stool2.txt	637000122	Gluconobacter oxydans 621H	8.307e-07
158337416-stool2.txt	637000282	Staphylococcus epidermidis RP62A	8.216e-07
158337416-stool2.txt	640753006	Bacillus cereus cytotoxis NVH 391-98	7.802e-07
158337416-stool2.txt	637000329	Trichodesmium erythraeum IMS101	7.748e-07
158337416-stool2.txt	643886047	Lactobacillus ultunensis DSM 16047	7.661e-07
158337416-stool2.txt	644736383	Lactobacillus rhamnosus Lc 705	7.582e-07
158337416-stool2.txt	641228489	Delftia acidovorans SPH-1	7.552e-07
158337416-stool2.txt	637000170	Mycobacterium leprae TN	7.428e-07
158337416-stool2.txt	643886010	Staphylococcus capitis SK14	7.343e-07
158337416-stool2.txt	640753007	Bacillus pumilus SAFR-032	7.242e-07
158337416-stool2.txt	643348519	Borrelia recurrentis A1	7.2e-07
158337416-stool2.txt	637000150	Leptospira interrogans sv Copenhageni Fiocruz L1-130	7.178e-07
158337416-stool2.txt	643886050	Lactobacillus vaginalis ATCC 49540	7.074e-07
158337416-stool2.txt	637000127	Haemophilus somnus 129PT	6.982e-07
158337416-stool2.txt	643692020	Deinococcus deserti VCD115	6.96e-07
158337416-stool2.txt	637000245	Rickettsia prowazekii Madrid E	6.896e-07
158337416-stool2.txt	644736380	Kytococcus sedentarius DSM 20547	6.881e-07
158337416-stool2.txt	643886155	Denitrovibrio acetiphilus N2460, DSM 12809	6.808e-07
158337416-stool2.txt	640753037	Nitratiruptor sp. SB155-2	6.804e-07
158337416-stool2.txt	643886150	Neisseria mucosa M26, ATCC 25996	6.741e-07
158337416-stool2.txt	637000033	Bordetella parapertussis 12822	6.692e-07
158337416-stool2.txt	645058787	Allochromatium vinosum DSM 180	6.687e-07
158337416-stool2.txt	643692013	Burkholderia glumae BGR1	6.665e-07
158337416-stool2.txt	642555133	Kocuria rhizophila DC2201	6.63e-07
158337416-stool2.txt	644736349	Desulfohalobium retbaense DSM 5692	6.587e-07
158337416-stool2.txt	637000316	Syntrophomonas wolfei wolfei Goettingen	6.527e-07
158337416-stool2.txt	641522635	Leptothrix cholodnii SP-6	6.506e-07
158337416-stool2.txt	644736333	Candidatus Accumulibacter phosphatis clade IIA str. UW-1	6.501e-07
158337416-stool2.txt	637000284	Staphylococcus saprophyticus saprophyticus ATCC 15305	6.442e-07
158337416-stool2.txt	642555142	Natranaerobius thermophilus JW/NM-WN-LF	6.405e-07
158337416-stool2.txt	640069306	Burkholderia pseudomallei 668	6.352e-07
158337416-stool2.txt	645058825	Staphylococcus warneri L37603	6.321e-07
158337416-stool2.txt	639633001	Acidothermus cellulolyticus 11B	6.274e-07
158337416-stool2.txt	644736352	Desulfovibrio magneticus RS-1	6.25e-07
158337416-stool2.txt	643886212	Lactobacillus crispatus JV-V01	6.182e-07
158337416-stool2.txt	637000111	Francisella tularensis holarctica	6.064e-07
158337416-stool2.txt	645058744	Rhodothermus marinus DSM 4252	6.037e-07
158337416-stool2.txt	637000124	Haemophilus ducreyi 35000HP	6.016e-07
158337416-stool2.txt	637000191	Neorickettsia sennetsu Miyayama	5.949e-07
158337416-stool2.txt	643348586	Ureaplasma urealyticum serovar 10 str. ATCC 33699	5.844e-07
158337416-stool2.txt	642555147	Phenylobacterium zucineum HLK1	5.836e-07
158337416-stool2.txt	644736395	Neorickettsia risticii str. Illinois	5.807e-07
158337416-stool2.txt	641522628	Francisella philomiragia philomiragia ATCC 25017	5.609e-07
158337416-stool2.txt	644736324	Aggregatibacter aphrophilus NJ8700	5.524e-07
158337416-stool2.txt	640427112	Dichelobacter nodosus VCS1703A	5.517e-07
158337416-stool2.txt	639633027	Lactobacillus brevis ATCC 367	5.46e-07
158337416-stool2.txt	639633036	Magnetococcus sp. MC-1	5.414e-07
158337416-stool2.txt	644736328	Bartonella grahamii as4aup	5.392e-07
158337416-stool2.txt	643886208	Eikenella corrodens ATCC 23834	5.384e-07
158337416-stool2.txt	643886015	Actinomyces urogenitalis DSM 15434	5.377e-07
158337416-stool2.txt	637000019	Bacillus clausii KSM-K16	5.344e-07
158337416-stool2.txt	641228478	Bartonella tribocorum CIP 105476	5.318e-07
158337416-stool2.txt	644736336	Candidatus Liberibacter asiaticus str. psy62	5.207e-07
158337416-stool2.txt	643348585	Thioalkalivibrio sp. HL-EbGR7	5.162e-07
158337416-stool2.txt	641522604	Actinobacillus pleuropneumoniae sv 3 JL03	5.129e-07
158337416-stool2.txt	644736326	Anaerococcus prevotii DSM 20548	5.114e-07
158337416-stool2.txt	644736353	Desulfovibrio salexigens DSM 2638	5.062e-07
158337416-stool2.txt	637000006	Anabaena variabilis ATCC 29413	5.061e-07
158337416-stool2.txt	639633065	Verminephrobacter eiseniae EF01-2	5.022e-07
158337416-stool2.txt	639633007	Azoarcus sp. BH72	4.963e-07
158337416-stool2.txt	645058729	Spirosoma linguale DSM 74	4.959e-07
158337416-stool2.txt	644736402	Rickettsia africae ESF-5	4.949e-07
158337416-stool2.txt	640427108	Clavibacter michiganensis michiganensis NCPPB 382	4.891e-07
158337416-stool2.txt	637000204	Pelobacter carbinolicus DSM 2380	4.878e-07
158337416-stool2.txt	644736371	Geobacter sp. M21	4.845e-07
158337416-stool2.txt	637000226	Psychrobacter arcticus 273-4	4.82e-07
158337416-stool2.txt	637000185	Mycoplasma synoviae 53	4.794e-07
158337416-stool2.txt	640427129	Polynucleobacter sp. QLW-P1DMWA-1	4.733e-07
158337416-stool2.txt	643692007	Bacillus cereus 03BB102	4.689e-07
158337416-stool2.txt	640069322	Prochlorococcus marinus MIT 9301	4.669e-07
158337416-stool2.txt	637000241	Rhodospirillum rubrum ATCC 11170	4.638e-07
158337416-stool2.txt	637000082	Corynebacterium diphtheriae NCTC 13129	4.62e-07
158337416-stool2.txt	643886184	Thermomonospora curvata DSM 43183	4.597e-07
158337416-stool2.txt	640069321	Prochlorococcus marinus AS9601	4.591e-07
158337416-stool2.txt	641228501	Prochlorococcus marinus MIT 9211	4.539e-07
158337416-stool2.txt	637000094	Desulfotalea psychrophila LSv54	4.539e-07
158337416-stool2.txt	644736386	Methylobacterium extorquens AM1	4.457e-07
158337416-stool2.txt	637000149	Leifsonia xyli xyli CTCB07	4.449e-07
158337416-stool2.txt	637000156	Mannheimia succiniciproducens MBEL55E	4.417e-07
158337416-stool2.txt	640753045	Rickettsia canadensis McKiel	4.406e-07
158337416-stool2.txt	640753031	Kineococcus radiotolerans SRS30216	4.381e-07
158337416-stool2.txt	637000213	Prochlorococcus marinus marinus CCMP1375	4.378e-07
158337416-stool2.txt	641522610	Candidatus Desulforudis audaxviator MP104C	4.351e-07
158337416-stool2.txt	641522620	Corynebacterium urealyticum DSM 7109	4.314e-07
158337416-stool2.txt	637000165	Methylobacillus flagellatus KT	4.3e-07
158337416-stool2.txt	637000005	Alkalilimnicola ehrlichei MLHE-1	4.289e-07
158337416-stool2.txt	637000179	Mycoplasma hyopneumoniae J	4.27e-07
158337416-stool2.txt	637000345	Xanthomonas campestris pv. vesicatoria 85-10	4.242e-07
158337416-stool2.txt	639279304	Bacillus licheniformis ATCC 14580 (Novozymes)	4.236e-07
158337416-stool2.txt	643886083	Cellulomonas flavigena 134, DSM 20109	4.176e-07
158337416-stool2.txt	640753038	Ochrobactrum anthropi ATCC 49188	4.172e-07
158337416-stool2.txt	639633012	Buchnera aphidicola Bp	4.132e-07
158337416-stool2.txt	643886039	Staphylococcus hominis SK119	4.017e-07
158337416-stool2.txt	637000045	Buchnera aphidicola Sg	3.983e-07
158337416-stool2.txt	637000168	Mycobacterium avium paratuberculosis K-10	3.967e-07
158337416-stool2.txt	640069307	Burkholderia vietnamiensis G4	3.958e-07
158337416-stool2.txt	641228488	Deinococcus geothermalis DSM 11300	3.934e-07
158337416-stool2.txt	639633033	Leptospira borgpetersenii sv Hardjo-bovis L550	3.9e-07
158337416-stool2.txt	639633002	Acidovorax avenae citrulli AAC00-1	3.819e-07
158337416-stool2.txt	637000312	Synechococcus sp. JA-2-3Ba(2-13)	3.775e-07
158337416-stool2.txt	640069324	Prochlorococcus marinus MIT 9515	3.748e-07
158337416-stool2.txt	637000159	Mesorhizobium loti MAFF303099	3.7e-07
158337416-stool2.txt	637000230	Ralstonia metallidurans CH34	3.695e-07
158337416-stool2.txt	639633020	Chlorobium phaeobacteroides DSM 266	3.668e-07
158337416-stool2.txt	643692026	Laribacter hongkongensis HLHK9	3.628e-07
158337416-stool2.txt	639633050	Pelobacter propionicus DSM 2379	3.615e-07
158337416-stool2.txt	637000085	Corynebacterium jeikeium K411	3.611e-07
158337416-stool2.txt	637000340	Wolbachia endosymbiont TRS of Brugia malayi	3.548e-07
158337416-stool2.txt	643886100	Halothiobacillus neapolitanus c2, ATCC 23641	3.477e-07
158337416-stool2.txt	644736332	Brucella microti CCM 4915	3.445e-07
158337416-stool2.txt	643692001	Acidobacterium capsulatum ATCC 51196	3.405e-07
158337416-stool2.txt	637000203	Pasteurella multocida multocida Pm70	3.395e-07
158337416-stool2.txt	642555112	Burkholderia phymatum STM815	3.386e-07
158337416-stool2.txt	643692010	Brachyspira hyodysenteriae WA1, ATCC 49526	3.366e-07
158337416-stool2.txt	637000242	Rickettsia bellii RML369-C	3.357e-07
158337416-stool2.txt	637000186	Myxococcus xanthus DK 1622	3.354e-07
158337416-stool2.txt	643886002	Corynebacterium lipophiloflavum DSM 44291	3.341e-07
158337416-stool2.txt	643886106	Xylanimonas cellulosilytica XIL07, DSM 15894	3.339e-07
158337416-stool2.txt	643692032	Rhizobium sp. NGR234 (ANU265)	3.336e-07
158337416-stool2.txt	641228476	Azorhizobium caulinodans ORS 571	3.331e-07
158337416-stool2.txt	645058832	Streptobacillus moniliformis DSM 12112	3.321e-07
158337416-stool2.txt	644736376	Jonesia denitrificans DSM 20603	3.252e-07
158337416-stool2.txt	642555136	Leptospira biflexa Patoc 1 (Ames)	3.229e-07
158337416-stool2.txt	640427101	Acidiphilium cryptum JF-5	3.224e-07
158337416-stool2.txt	643886169	Brachyspira murdochii 56-150, DSM 12563	3.205e-07
158337416-stool2.txt	637000119	Geobacter metallireducens GS-15	3.185e-07
158337416-stool2.txt	643692050	Sulfurihydrogenibium azorense Az-Fu1	3.114e-07
158337416-stool2.txt	644736390	Micrococcus luteus NCTC 2665	3.064e-07
158337416-stool2.txt	643886055	Anaerococcus tetradius ATCC 35098	3.036e-07
158337416-stool2.txt	637000271	Sphingopyxis alaskensis RB2256	3.03e-07
158337416-stool2.txt	637000339	Wolbachia endosymbiont of Drosophila melanogaster	3.023e-07
158337416-stool2.txt	637000117	Fusobacterium nucleatum nucleatum ATCC 25586	2.938e-07
158337416-stool2.txt	643348571	Rhodospirillum centenum SW	2.932e-07
158337416-stool2.txt	637000058	Candidatus Pelagibacter ubique HTCC1062	2.929e-07
158337416-stool2.txt	644736339	Catenulispora acidiphila DSM 44928	2.929e-07
158337416-stool2.txt	644736348	Cyanothece sp. PCC 8802	2.926e-07
158337416-stool2.txt	643886210	Meiothermus ruber DSM 1279	2.898e-07
158337416-stool2.txt	643348526	Caulobacter crescentus NA1000	2.844e-07
158337416-stool2.txt	640753051	Sinorhizobium medicae WSM419	2.811e-07
158337416-stool2.txt	640069327	Rhodobacter sphaeroides 2.4.1	2.775e-07
158337416-stool2.txt	639279302	Agrobacterium tumefaciens C58 (Dupont)	2.701e-07
158337416-stool2.txt	639633057	Shewanella amazonensis SB2B	2.671e-07
158337416-stool2.txt	637000304	Streptomyces avermitilis MA-4680	2.662e-07
158337416-stool2.txt	639633056	Roseobacter denitrificans OCh 114	2.654e-07
158337416-stool2.txt	642555113	Burkholderia phytofirmans PsJN	2.644e-07
158337416-stool2.txt	641522654	Synechococcus sp. PCC 7002	2.622e-07
158337416-stool2.txt	637000089	Dehalococcoides ethenogenes 195	2.608e-07
158337416-stool2.txt	637000208	Polaromonas sp. JS666	2.599e-07
158337416-stool2.txt	641522638	Methylobacterium radiotolerans JCM 2831	2.593e-07
158337416-stool2.txt	644736384	Leptotrichia buccalis DSM 1135	2.59e-07
158337416-stool2.txt	637000160	Mesorhizobium sp. BNC1	2.589e-07
158337416-stool2.txt	637000155	Magnetospirillum magneticum AMB-1	2.572e-07
158337416-stool2.txt	643886122	Thioalkalivibrio sp K90mix	2.572e-07
158337416-stool2.txt	640427104	Bradyrhizobium sp. ORS278	2.57e-07
158337416-stool2.txt	637000310	Synechococcus sp. CC9605	2.544e-07
158337416-stool2.txt	640753059	Xanthobacter autotrophicus Py2	2.498e-07
158337416-stool2.txt	641228502	Renibacterium salmoninarum ATCC 33209	2.429e-07
158337416-stool2.txt	637000030	Bdellovibrio bacteriovorus HD100	2.364e-07
158337416-stool2.txt	642555127	Elusimicrobium minutum Pei191	2.332e-07
158337416-stool2.txt	637000214	Prochlorococcus marinus pastoris CCMP1986	2.311e-07
158337416-stool2.txt	640427148	Synechococcus sp. RCC307	2.296e-07
158337416-stool2.txt	637000007	Anaeromyxobacter dehalogenans 2CP-C	2.294e-07
158337416-stool2.txt	637000311	Synechococcus sp. CC9902	2.286e-07
158337416-stool2.txt	637000157	Maricaulis maris MCS10	2.276e-07
158337416-stool2.txt	641522653	Streptomyces griseus griseus NBRC 13350	2.242e-07
158337416-stool2.txt	637000210	Prochlorococcus marinus MIT 9312	2.242e-07
158337416-stool2.txt	643886017	Actinomyces coleocanis DSM 15436	2.228e-07
158337416-stool2.txt	640753041	Prochlorococcus marinus MIT 9215	2.204e-07
158337416-stool2.txt	644736378	Klebsiella pneumoniae NTUH-K2044	2.19e-07
158337416-stool2.txt	640427113	Enterobacter sp. 638	2.185e-07
158337416-stool2.txt	637000194	Nitrosococcus oceani ATCC 19707	2.176e-07
158337416-stool2.txt	637000012	Azoarcus sp. EbN1	2.162e-07
158337416-stool2.txt	640427149	Synechococcus sp. WH 7803	2.158e-07
158337416-stool2.txt	643348536	Desulfatibacillum alkenivorans AK-01	2.156e-07
158337416-stool2.txt	645058719	Corynebacterium tuberculostearicum SK141	2.154e-07
158337416-stool2.txt	639633004	Aeromonas hydrophila hydrophila ATCC 7966	2.154e-07
158337416-stool2.txt	639633051	Polaromonas naphthalenivorans CJ2	2.143e-07
158337416-stool2.txt	645058723	Sideroxydans lithotrophicus ES-1	2.133e-07
158337416-stool2.txt	637000008	Anaplasma marginale St. Maries	2.133e-07
158337416-stool2.txt	643886193	Kingella oralis UB-38, ATCC 51147	2.124e-07
158337416-stool2.txt	640427126	Novosphingobium aromaticivorans DSM 12444	2.112e-07
158337416-stool2.txt	637000314	Synechococcus sp. WH 8102	2.099e-07
158337416-stool2.txt	642555165	Sulfurihydrogenibium sp. YO3AOP1	2.084e-07
158337416-stool2.txt	643348554	Geobacter sp. FRC-32	2.078e-07
158337416-stool2.txt	643348505	Agrobacterium vitis S4	2.021e-07
158337416-stool2.txt	637000344	Xanthomonas campestris pv. campestris ATCC 33913	2.012e-07
158337416-stool2.txt	644736357	Edwardsiella ictaluri 93-146	2.01e-07
158337416-stool2.txt	637000317	Syntrophus aciditrophicus SB	2.009e-07
158337416-stool2.txt	642555153	Rhodopseudomonas palustris TIE-1	2.001e-07
158337416-stool2.txt	641228492	Frankia sp. EAN1pec	1.991e-07
158337416-stool2.txt	643348522	Buchnera aphidicola Tuc7 (Acyrthosiphon pisum)	1.989e-07
158337416-stool2.txt	637000320	Thermosynechococcus elongatus BP-1	1.97e-07
158337416-stool2.txt	642555162	Stenotrophomonas maltophilia R551-3	1.955e-07
158337416-stool2.txt	640427130	Prosthecochloris vibrioformis DSM 265	1.949e-07
158337416-stool2.txt	640753003	Anaeromyxobacter sp. Fw109-5	1.936e-07
158337416-stool2.txt	639633026	Halorhodospira halophila SL1	1.908e-07
158337416-stool2.txt	644736413	Variovorax paradoxus S110	1.891e-07
158337416-stool2.txt	637000182	Mycoplasma penetrans HF-2	1.881e-07
158337416-stool2.txt	637000193	Nitrobacter winogradskyi Nb-255	1.877e-07
158337416-stool2.txt	637000338	Wigglesworthia glossinidia endosymbiont of Glossina brevipalpis	1.817e-07
158337416-stool2.txt	637000056	Candidatus Blochmannia floridanus	1.811e-07
158337416-stool2.txt	637000235	Rhodoferax ferrireducens T118	1.799e-07
158337416-stool2.txt	644736394	Neisseria meningitidis alpha14	1.786e-07
158337416-stool2.txt	644736322	Acidimicrobium ferrooxidans DSM 10331	1.776e-07
158337416-stool2.txt	637000326	Thiomicrospira denitrificans ATCC 33889	1.74e-07
158337416-stool2.txt	643348564	Methylobacterium nodulans ORS 2060	1.734e-07
158337416-stool2.txt	644736401	Rhizobium leguminosarum bv. trifolii WSM1325	1.722e-07
158337416-stool2.txt	645058743	Sebaldella termitidis ATCC 33386	1.721e-07
158337416-stool2.txt	643348556	Haemophilus parasuis SH0165	1.689e-07
158337416-stool2.txt	644736340	Chitinophaga pinensis DSM 2588	1.679e-07
158337416-stool2.txt	642555120	Chlorobaculum parvum NCIB 8327	1.674e-07
158337416-stool2.txt	637000120	Geobacter sulfurreducens PCA	1.674e-07
158337416-stool2.txt	641736172	Providencia stuartii ATCC 25827	1.665e-07
158337416-stool2.txt	641522639	Methylobacterium sp. 4-46	1.651e-07
158337416-stool2.txt	643692008	Beutenbergia cavernae HKI 0122, DSM 12333	1.642e-07
158337416-stool2.txt	637000205	Pelodictyon luteolum DSM 273	1.62e-07
158337416-stool2.txt	641228490	Desulfococcus oleovorans Hxd3	1.619e-07
158337416-stool2.txt	643886058	Corynebacterium accolens ATCC 49725	1.588e-07
158337416-stool2.txt	637000351	Yersinia pestis CO92	1.587e-07
158337416-stool2.txt	643348504	Agrobacterium radiobacter K84	1.581e-07
158337416-stool2.txt	637000207	Photorhabdus luminescens laumondii TTO1	1.572e-07
158337416-stool2.txt	641228509	Sorangium cellulosum So ce 56	1.568e-07
158337416-stool2.txt	640427137	Rhizobium etli CFN 42	1.565e-07
158337416-stool2.txt	642555141	Mycoplasma arthritidis 158L3-1	1.556e-07
158337416-stool2.txt	642555123	Chloroherpeton thalassium ATCC 35110	1.551e-07
158337416-stool2.txt	641522612	Caulobacter sp. K31	1.518e-07
158337416-stool2.txt	645058735	Streptosporangium roseum DSM 43021	1.517e-07
158337416-stool2.txt	643886128	Haliangium ochraceum SMP-2, DSM 14365	1.491e-07
158337416-stool2.txt	637000309	Synechococcus sp. CC9311	1.469e-07
158337416-stool2.txt	640427125	Mycoplasma agalactiae PG2	1.455e-07
158337416-stool2.txt	643886209	Geodermatophilus obscurus G-20, DSM 43160	1.445e-07
158337416-stool2.txt	640069323	Prochlorococcus marinus MIT 9303	1.429e-07
158337416-stool2.txt	640427138	Rhodobacter sphaeroides ATCC 17025	1.402e-07
158337416-stool2.txt	637000308	Synechococcus elongatus PCC 7942	1.397e-07
158337416-stool2.txt	639279312	Rhodopseudomonas palustris BisA53	1.391e-07
158337416-stool2.txt	637000221	Pseudomonas fluorescens PfO-1	1.389e-07
158337416-stool2.txt	637000212	Prochlorococcus marinus NATL2A	1.386e-07
158337416-stool2.txt	637000075	Chromohalobacter salexigens DSM 3043	1.383e-07
158337416-stool2.txt	637000330	Tropheryma whipplei TW08/27	1.379e-07
158337416-stool2.txt	643348567	Oligotropha carboxidovorans OM5	1.363e-07
158337416-stool2.txt	645058816	Corynebacterium matruchotii ATCC 14266	1.347e-07
158337416-stool2.txt	637000184	Mycoplasma pulmonis UAB CTIP	1.325e-07
158337416-stool2.txt	640753040	Parvibaculum lavamentivorans DS-1	1.305e-07
158337416-stool2.txt	637000238	Rhodopseudomonas palustris BisB5	1.305e-07
158337416-stool2.txt	641522643	Opitutus terrae PB90-1	1.287e-07
158337416-stool2.txt	643348581	Thermodesulfovibrio yellowstonii DSM 11347	1.275e-07
158337416-stool2.txt	644736393	Nakamurella multipartita DSM 44233	1.265e-07
158337416-stool2.txt	640427115	Geobacter uraniumreducens Rf4	1.243e-07
158337416-stool2.txt	643886025	Thermobaculum terrenum YNP1, ATCC BAA-798	1.242e-07
158337416-stool2.txt	640427140	Salinispora tropica CNB-440	1.232e-07
158337416-stool2.txt	639633048	Paracoccus denitrificans PD1222	1.219e-07
158337416-stool2.txt	637000198	Nocardia farcinica IFM 10152	1.218e-07
158337416-stool2.txt	640753009	Campylobacter concisus 13826	1.216e-07
158337416-stool2.txt	639633046	Nocardioides sp. JS614	1.206e-07
158337416-stool2.txt	637000240	Rhodopseudomonas palustris HaA2	1.197e-07
158337416-stool2.txt	643348565	Methylocella silvestris BL2	1.187e-07
158337416-stool2.txt	643348568	Pseudomonas aeruginosa LESB58	1.16e-07
158337416-stool2.txt	637000237	Rhodopseudomonas palustris BisB18	1.158e-07
158337416-stool2.txt	643886013	Tsukamurella paurometabola DSM 20162	1.136e-07
158337416-stool2.txt	637000038	Bradyrhizobium japonicum USDA 110	1.122e-07
158337416-stool2.txt	642979368	Enterobacter cancerogenus ATCC 35316	1.11e-07
158337416-stool2.txt	643692024	Gemmatimonas aurantiaca T-27T	1.101e-07
158337416-stool2.txt	637000098	Ehrlichia chaffeensis Arkansas	1.086e-07
158337416-stool2.txt	644736375	Hirschia baltica ATCC 49814	1.082e-07
158337416-stool2.txt	640427132	Pseudomonas putida F1	1.071e-07
158337416-stool2.txt	645058701	Hyphomicrobium denitrificans ATCC 51888	1.068e-07
158337416-stool2.txt	644736388	Methylotenera mobilis JLW8	1.003e-07
158337416-stool2.txt	640753056	Sulfurovum sp. NBC37-1	9.97e-08
158337416-stool2.txt	642555130	Geobacter lovleyi SZ	9.58e-08
158337416-stool2.txt	640427111	Dehalococcoides sp. BAV1	9.52e-08
158337416-stool2.txt	643692004	Azotobacter vinelandii DJ, ATCC BAA-1303	9.52e-08
158337416-stool2.txt	643886057	Corynebacterium striatum ATCC 6940	9.38e-08
158337416-stool2.txt	645058730	Stackebrandtia nassauensis DSM 44728	9.33e-08
158337416-stool2.txt	639633041	Mycobacterium smegmatis MC2 155	9.14e-08
158337416-stool2.txt	637000001	Korebacter versatilis Ellin345	9.03e-08
158337416-stool2.txt	643692021	Desulfobacterium autotrophicum HRM2, DSM 3382	9.02e-08
158337416-stool2.txt	643348582	Thermomicrobium roseum DSM 5159	8.74e-08
158337416-stool2.txt	637000009	Anaplasma phagocytophilum HZ	8.68e-08
158337416-stool2.txt	641228491	Dinoroseobacter shibae DFL 12	8.68e-08
158337416-stool2.txt	637000099	Ehrlichia ruminantium Gardel	8.51e-08
158337416-stool2.txt	642555119	Cellvibrio japonicus Ueda107	8.37e-08
158337416-stool2.txt	637000130	Helicobacter acinonychis Sheeba	8.2e-08
158337416-stool2.txt	645058758	Acinetobacter radioresistens SK82	7.78e-08
158337416-stool2.txt	639633063	Syntrophobacter fumaroxidans MPOB	7.68e-08
158337416-stool2.txt	643886214	Acinetobacter sp. ATCC 27244	7.67e-08
158337416-stool2.txt	640427110	Corynebacterium glutamicum R	7.59e-08
158337416-stool2.txt	643886144	Methanobrevibacter smithii DSM 2375	7.49e-08
158337416-stool2.txt	637000336	Vibrio vulnificus CMCP6	7.47e-08
158337416-stool2.txt	643886149	Gordonia bronchialis DSM 43247	7.3e-08
158337416-stool2.txt	640427119	Legionella pneumophila Corby	7.14e-08
158337416-stool2.txt	637000002	Acinetobacter sp. ADP1	7.09e-08
158337416-stool2.txt	644736331	Brachybacterium faecium DSM 4810	7.07e-08
158337416-stool2.txt	637000319	Thermobifida fusca YX	7.01e-08
158337416-stool2.txt	641522622	Cyanothece sp. ATCC 51142	7.01e-08
158337416-stool2.txt	640427150	Thermotoga petrophila RKU-1	7e-08
158337416-stool2.txt	643886211	Meiothermus silvanus DSM 9946	6.99e-08
158337416-stool2.txt	643348584	Thermotoga neapolitana DSM 4359	6.77e-08
158337416-stool2.txt	641228504	Salinispora arenicola CNS-205	6.62e-08
158337416-stool2.txt	637000315	Synechocystis sp. PCC 6803	6.47e-08
158337416-stool2.txt	643692030	Persephonella marina EX-H1	6.44e-08
158337416-stool2.txt	639633042	Mycobacterium sp. KMS	6.12e-08
158337416-stool2.txt	641228474	Acaryochloris marina MBIC11017	6.11e-08
158337416-stool2.txt	640427127	Orientia tsutsugamushi Boryong	6.01e-08
158337416-stool2.txt	637000206	Photobacterium profundum SS9	5.98e-08
158337416-stool2.txt	641228500	Petrotoga mobilis SJ95	5.88e-08
158337416-stool2.txt	637000225	Pseudomonas syringae pv. tomato DC3000	5.85e-08
158337416-stool2.txt	643348533	Cyanothece sp. PCC 7424	5.84e-08
158337416-stool2.txt	642555144	Nostoc punctiforme PCC 73102	5.63e-08
158337416-stool2.txt	642555138	Methylacidiphilum infernorum V4	5.58e-08
158337416-stool2.txt	641380429	Dehalococcoides sp. VS	5.58e-08
158337416-stool2.txt	640753001	Actinobacillus succinogenes 130Z	5.51e-08
158337416-stool2.txt	637000260	Shewanella sp. MR-7	5.32e-08
158337416-stool2.txt	643692019	Corynebacterium kroppenstedtii DSM 44385	5.21e-08
158337416-stool2.txt	639633060	Solibacter usitatus Ellin6076	5.12e-08
158337416-stool2.txt	637000192	Nitrobacter hamburgensis X14	5.1e-08
158337416-stool2.txt	643886029	Kribbella flavida DSM 17836	5.05e-08
158337416-stool2.txt	637000249	Saccharophagus degradans 2-40	5.05e-08
158337416-stool2.txt	640427131	Pseudomonas mendocina ymp	5.03e-08
158337416-stool2.txt	639633006	Arthrobacter sp. FB24	5.03e-08
158337416-stool2.txt	644736399	Photorhabdus asymbiotica	5.01e-08
158337416-stool2.txt	637000072	Chlorobium chlorochromatii CaD3	4.96e-08
158337416-stool2.txt	642555149	Prosthecochloris aestuarii SK413, DSM 271	4.94e-08
158337416-stool2.txt	637000116	Frankia sp. CcI3	4.7e-08
158337416-stool2.txt	642555122	Chlorobium phaeobacteroides BS1	4.66e-08
158337416-stool2.txt	644736323	Actinosynnema mirum DSM 43827	4.64e-08
158337416-stool2.txt	642555121	Chlorobium limicola DSM 245	4.61e-08
158337416-stool2.txt	637000136	Idiomarina loihiensis L2TR	4.5e-08
158337416-stool2.txt	641522640	Microcystis aeruginosa NIES-843	4.37e-08
158337416-stool2.txt	640427144	Sphingomonas wittichii RW1	4.32e-08
158337416-stool2.txt	640427134	Psychrobacter sp. PRwf-1	4.25e-08
158337416-stool2.txt	642555146	Pelodictyon phaeoclathratiforme BU-1	4.23e-08
158337416-stool2.txt	640753058	Vibrio harveyi ATCC BAA-1116	4.22e-08
158337416-stool2.txt	637000103	Erythrobacter litoralis HTCC2594	4.18e-08
158337416-stool2.txt	637000004	Alcanivorax borkumensis SK2	4.09e-08
158337416-stool2.txt	639633044	Mycobacterium vanbaalenii PYR-1	3.94e-08
158337416-stool2.txt	643886081	Nocardiopsis dassonvillei dassonvillei DSM 43111	3.91e-08
158337416-stool2.txt	643692033	Rhodococcus erythropolis PR4	3.71e-08
158337416-stool2.txt	643692052	Tolumonas auensis TA 4, DSM 9187	3.68e-08
158337416-stool2.txt	637000220	Pseudomonas fluorescens Pf-5	3.6e-08
158337416-stool2.txt	643348503	Acinetobacter baumannii AB307-0294	3.39e-08
158337416-stool2.txt	645058732	Sphaerobacter thermophilus DSM 20745	3.19e-08
158337416-stool2.txt	642979317	Providencia alcalifaciens DSM 30120	3.17e-08
158337416-stool2.txt	642555128	Erwinia tasmaniensis Et1/99	3.13e-08
158337416-stool2.txt	637000334	Vibrio fischeri ES114	2.98e-08
158337416-stool2.txt	644736404	Saccharomonospora viridis DSM 43017	2.96e-08
158337416-stool2.txt	641522606	Beijerinckia indica indica ATCC 9039	2.89e-08
158337416-stool2.txt	640427123	Mycobacterium tuberculosis F11	2.89e-08
158337416-stool2.txt	640753022	Enterobacter sakazakii ATCC BAA-894	2.81e-08
158337416-stool2.txt	640427133	Pseudomonas stutzeri A1501	2.79e-08
158337416-stool2.txt	640069331	Shewanella loihica PV-4	2.77e-08
158337416-stool2.txt	637000267	Silicibacter pomeroyi DSS-3	2.77e-08
158337416-stool2.txt	643348506	Aliivibrio salmonicida LFI1238	2.73e-08
158337416-stool2.txt	637000234	Rhodococcus sp. RHA1	2.63e-08
158337416-stool2.txt	643348509	Arthrobacter chlorophenolicus A6	2.56e-08
158337416-stool2.txt	644736410	Teredinibacter turnerae T7901	2.45e-08
158337416-stool2.txt	639633005	Arthrobacter aurescens TC1	2.44e-08
158337416-stool2.txt	637000081	Colwellia psychrerythraea 34H	2.38e-08
158337416-stool2.txt	643348575	Shewanella piezotolerans WP3	2.36e-08
158337416-stool2.txt	640753050	Shewanella sediminis HAW-EB3	2.31e-08
158337416-stool2.txt	640753047	Roseiflexus castenholzii DSM 13941	2.22e-08
158337416-stool2.txt	640427139	Roseiflexus sp. RS-1	2.2e-08
158337416-stool2.txt	643348534	Cyanothece sp. PCC 7425	2.2e-08
158337416-stool2.txt	640427122	Mycobacterium gilvum PYR-GCK	2.13e-08
158337416-stool2.txt	641522642	Mycobacterium marinum M	1.92e-08
158337416-stool2.txt	641228494	Herpetosiphon aurantiacus ATCC 23779	1.88e-08
158337416-stool2.txt	637000236	Rhodopirellula baltica SH 1	1.78e-08
158337416-stool2.txt	637000115	Frankia alni ACN14a	1.7e-08
158458797-stool1.txt	643886111	Bacteroides cellulosilyticus DSM 14838	0.252327
158458797-stool1.txt	640963016	Parabacteroides merdae ATCC 43184	0.203473
158458797-stool1.txt	640753008	Bacteroides vulgatus ATCC 8482	0.200627
158458797-stool1.txt	640753039	Parabacteroides distasonis ATCC 8503	0.102663
158458797-stool1.txt	642979319	Bacteroides finegoldii DSM 17565	0.079121
158458797-stool1.txt	641736205	Alistipes putredinis DSM 17216	0.0477235
158458797-stool1.txt	642979351	Bacteroides plebeius DSM 17135	0.0184064
158458797-stool1.txt	642791613	Bacteroides coprocola M16, DSM 17136	0.0139455
158458797-stool1.txt	642979334	Bacteroides eggerthii DSM 20697	0.0118727
158458797-stool1.txt	637000025	Bacteroides fragilis YCH46	0.0114866
158458797-stool1.txt	637000026	Bacteroides thetaiotaomicron VPI-5482	0.01082
158458797-stool1.txt	643886197	Bacteroides coprophilus DSM 18228	0.00881137
158458797-stool1.txt	641380420	Faecalibacterium prausnitzii M21/2	0.00847539
158458797-stool1.txt	642979356	Roseburia intestinalis L1-82	0.00643489
158458797-stool1.txt	642555104	Akkermansia muciniphila ATCC BAA-835	0.00174717
158458797-stool1.txt	641380447	Bacteroides uniformis ATCC 8492	0.00164576
158458797-stool1.txt	644736367	Eubacterium rectale ATCC 33656	0.00146274
158458797-stool1.txt	641380422	Coprococcus eutactus ATCC 27759	0.00142124
158458797-stool1.txt	643886006	Roseburia inulinivorans DSM 16841	0.0013471
158458797-stool1.txt	642979369	Clostridium nexile DSM 1787	0.00120304
158458797-stool1.txt	640963022	Eubacterium ventriosum ATCC 27560	0.00113224
158458797-stool1.txt	641736271	Anaerotruncus colihominis DSM 17241	0.00101212
158458797-stool1.txt	641736184	Eubacterium siraeum DSM 15702	0.000988054
158458797-stool1.txt	643886005	Clostridium sp M62/1	0.000949489
158458797-stool1.txt	642979337	Bacteroides pectinophilus ATCC 43243	0.000714329
158458797-stool1.txt	643886116	Coprococcus comes	0.00071115
158458797-stool1.txt	643886142	Porphyromonas uenonis 60-3	0.000555893
158458797-stool1.txt	640963024	Ruminococcus obeum ATCC 29174	0.000529707
158458797-stool1.txt	643886143	Subdoligranulum variabile DSM 15176	0.000494831
158458797-stool1.txt	641736133	Dorea formicigenerans ATCC 27755	0.000487256
158458797-stool1.txt	643886103	Holdemania filiformis VPI J1-31B-1, DSM 12042	0.000447983
158458797-stool1.txt	641380448	Clostridium sp. L2-50	0.000433915
158458797-stool1.txt	640963046	Dorea longicatena DSM 13814	0.00040744
158458797-stool1.txt	641380446	Eubacterium dolichum DSM 3991	0.000354773
158458797-stool1.txt	640963014	Bacteroides capillosus ATCC 29799	0.000350788
158458797-stool1.txt	644736366	Eubacterium eligens ATCC 27750	0.000339595
158458797-stool1.txt	641736270	Clostridium sp. SS2/1	0.000336526
158458797-stool1.txt	642791604	Ruminococcus lactaris ATCC 29176	0.000313448
158458797-stool1.txt	640963025	Ruminococcus torques ATCC 27756	0.000275816
158458797-stool1.txt	641380427	Clostridium leptum DSM 753	0.000270456
158458797-stool1.txt	641736197	Clostridium scindens ATCC 35704	0.000226301
158458797-stool1.txt	641380428	Clostridium bolteae ATCC BAA-613	0.00022423
158458797-stool1.txt	643886206	Clostridium methylpentosum R2, DSM 5476	0.000182983
[truncated: 159,557 more rows]
