# Supplementary material for: Automated and Accurate Estimation of Gene Family Abundance from Shotgun Metagenomes
Source: PLoS Comput Biol. 2015 Nov 13;11(11):e1004573. doi: 10.1371/journal.pcbi.1004573 (PMC4643905; doi:10.1371/journal.pcbi.1004573)
Supplement: S3 Table — (XLSX) [file pcbi.1004573.s003.xlsx]

## Sheet: Supplemental_table_5.txt
Supplemental Table 5: FIGfam and KEGG Photosynthetic gene families detected in the L4 datasets with 10 or more reads
FIG003718	photosystem II protein D2 (PsbD)
FIG006080	photosystem I P700 chlorophyll a apoprotein subunit Ia (PsaA)
FIG016450	photosystem I P700 chlorophyll a apoprotein subunit Ib (PsaB)
FIG024410	Photosynthetic reaction center L subunit
FIG024757	Photosynthetic reaction center M subunit
FIG075163	Putative photosynthetic complex assembly protein
FIG086707	Photosynthetic reaction center H subunit
FIG116834	photosystem II protein D1 (PsbA)
FIG124524	Photosystem II CP47 protein (PsbB)
FIG130185	Photosystem II CP43 protein (PsbC)
K02703	psbA; photosystem II P680 reaction center D1 protein
K02704	psbB; photosystem II CP47 chlorophyll apoprotein
K02705	psbC; photosystem II CP43 chlorophyll apoprotein
K02706	psbD; photosystem II P680 reaction center D2 protein
K02707	psbE; photosystem II cytochrome b559 subunit alpha
K02689	psaA; photosystem I P700 chlorophyll a apoprotein A1
K02690	psaB; photosystem I P700 chlorophyll a apoprotein A2
K02635	petB; cytochrome b6
K02637	petD; cytochrome b6-f complex subunit 4
K02638	petE; plastocyanin
K02639	petF; ferredoxin
K02114	ATPF1E, atpC; F-type H+-transporting ATPase subunit epsilon
K02112	ATPF1B, atpD; F-type H+-transporting ATPase subunit beta [EC:3.6.3.14]
K02115	ATPF1G, atpG; F-type H+-transporting ATPase subunit gamma
K02111	ATPF1A, atpA; F-type H+-transporting ATPase subunit alpha [EC:3.6.3.14]
K02113	ATPF1D, atpH; F-type H+-transporting ATPase subunit delta
K02109	ATPF0B, atpF; F-type H+-transporting ATPase subunit b
K02110	ATPF0C, atpE; F-type H+-transporting ATPase subunit c
K02108	ATPF0A, atpB; F-type H+-transporting ATPase subunit a
K01601	rbcL; ribulose-bisphosphate carboxylase large chain [EC:4.1.1.39]
K00927	PGK, pgk; phosphoglycerate kinase [EC:2.7.2.3]
K00134	GAPDH, gapA; glyceraldehyde 3-phosphate dehydrogenase [EC:1.2.1.12]
K00150	gap2; glyceraldehyde-3-phosphate dehydrogenase (NAD(P)) [EC:1.2.1.59]
K01623	ALDO; fructose-bisphosphate aldolase, class I [EC:4.1.2.13]
K11645	fbaB; fructose-bisphosphate aldolase, class I [EC:4.1.2.13]
K01624	FBA, fbaA; fructose-bisphosphate aldolase, class II [EC:4.1.2.13]
K03841	FBP, fbp; fructose-1,6-bisphosphatase I [EC:3.1.3.11]
K02446	glpX; fructose-1,6-bisphosphatase II [EC:3.1.3.11]
K00615	E2.2.1.1, tktA, tktB; transketolase [EC:2.2.1.1]
K01807	rpiA; ribose 5-phosphate isomerase A [EC:5.3.1.6]
K01808	rpiB; ribose 5-phosphate isomerase B [EC:5.3.1.6]
K00855	PRK, prkB; phosphoribulokinase [EC:2.7.1.19]
K01803	TPI, tpiA; triosephosphate isomerase (TIM) [EC:5.3.1.1]
K01783	rpe, RPE; ribulose-phosphate 3-epimerase [EC:5.1.3.1]
K01595	ppc; phosphoenolpyruvate carboxylase [EC:4.1.1.31]
K01610	E4.1.1.49, pckA; phosphoenolpyruvate carboxykinase (ATP) [EC:4.1.1.49]
K01006	ppdK; pyruvate, orthophosphate dikinase [EC:2.7.9.1]
K00029	E1.1.1.40, maeB; malate dehydrogenase (oxaloacetate-decarboxylating)(NADP+) [EC:1.1.1.40]
K00024	mdh; malate dehydrogenase [EC:1.1.1.37]
