# Supplementary material for: Automated and Accurate Estimation of Gene Family Abundance from Shotgun Metagenomes
Source: PLoS Comput Biol. 2015 Nov 13;11(11):e1004573. doi: 10.1371/journal.pcbi.1004573 (PMC4643905; doi:10.1371/journal.pcbi.1004573)
Supplement: S4 Table — (XLSX) [file pcbi.1004573.s004.xlsx]

## Sheet: MGS - elevated in CD
Module	q value	Description
M00080	0.00235	Lipopolysaccharide biosynthesis, inner core => outer core => O-antigen
M00122	0.00235	Cobalamin biosynthesis, cobinamide => cobalamin
M00159	0.00235	V-type ATPase, prokaryotes
M00550	0.00235	Ascorbate degradation, ascorbate => D-xylulose-5P
M00116	0.00652	Menaquinone biosynthesis, chorismate => menaquinone
M00324	0.00652	Dipeptide transport system
M00008	0.09703	Entner-Doudoroff pathway, glucose-6P => glyceraldehyde-3P + pyruvate
M00124	0.09703	Pyridoxal biosynthesis, erythrose-4P => pyridoxal-5P
M00194	0.09703	Maltose/maltodextrin transport system
M00546	0.14247	Purine degradation, xanthine => urea
M00053	0.20756	Pyrimidine deoxyribonuleotide biosynthesis, CDP/CTP => dCDP/dCTP,dTDP/dTTP
M00176	0.20756	Assimilatory sulfate reduction, sulfate => H2S
Pathway	q value	Description
ko02060	1.03e-11	Phosphotransferase system (PTS)
ko02020	1.66e-07	Two-component system
ko00051	0.00083	Fructose and mannose metabolism
ko00053	0.00364	Ascorbate and aldarate metabolism
ko01120	0.00667	Microbial metabolism in diverse environments
ko00540	0.00679	Lipopolysaccharide biosynthesis
ko02010	0.0147	ABC transporters
ko01100	0.0295	Metabolic pathways
ko00040	0.0506	Pentose and glucuronate interconversions
ko00780	0.0565	Biotin metabolism
ko00130	0.0637	Ubiquinone and other terpenoid-quinone biosynthesis
ko00860	0.0713	Porphyrin and chlorophyll metabolism
ko00511	0.0743	Other glycan degradation
ko00052	0.103	Galactose metabolism
ko00440	0.108	Phosphonate and phosphinate metabolism
ko00480	0.175	Glutathione metabolism
ko00330	0.202	Arginine and proline metabolism
ko01053	0.243	Biosynthesis of siderophore group nonribosomal peptides

## Sheet: MGS - depleted in CD
Module	q value	Description
M00359	0.00175	Aminoacyl-tRNA biosynthesis, eukaryotes
M00177	0.00237	Ribosome, eukaryotes
M00179	0.00439	Ribosome, archaea
M00360	0.00439	Aminoacyl-tRNA biosynthesis, prokaryotes
M00567	0.00797	Methanogenesis, CO2 => methane
M00296	0.1805	BER complex
Pathway	q value	Description
ko03460	5.84e-05	Fanconi anemia pathway
ko05206	0.000201	MicroRNAs in cancer
ko04144	0.000981	Endocytosis
ko05200	0.000981	Pathways in cancer
ko03010	0.00124	Ribosome
ko04012	0.00124	ErbB signaling pathway
ko04390	0.00124	Hippo signaling pathway
ko00970	0.00394	Aminoacyl-tRNA biosynthesis
ko04020	0.00394	Calcium signaling pathway
ko03040	0.00609	Spliceosome
ko05203	0.00621	Viral carcinogenesis
ko04330	0.0131	Notch signaling pathway
ko05217	0.0131	Basal cell carcinoma
ko04310	0.0134	Wnt signaling pathway
ko03008	0.021	Ribosome biogenesis in eukaryotes
ko03013	0.021	RNA transport
ko04974	0.021	Protein digestion and absorption
ko04340	0.0212	Hedgehog signaling pathway
ko04512	0.0212	ECM-receptor interaction
ko04666	0.0212	Fc gamma R-mediated phagocytosis
ko04510	0.0217	Focal adhesion
ko04320	0.0218	Dorso-ventral axis formation
ko04360	0.0218	Axon guidance
ko05213	0.0218	Endometrial cancer
ko04910	0.0258	Insulin signaling pathway
ko05161	0.0258	Hepatitis B
ko05322	0.0258	Systemic lupus erythematosus
ko04391	0.0302	Hippo signaling pathway - fly
ko04722	0.0302	Neurotrophin signaling pathway
ko05164	0.0311	Influenza A
ko04610	0.0322	Complement and coagulation cascades
ko05223	0.0322	Non-small cell lung cancer
ko03022	0.0343	Basal transcription factors
ko05205	0.0343	Proteoglycans in cancer
ko04151	0.0392	PI3K-Akt signaling pathway
ko04668	0.0398	TNF signaling pathway
ko05100	0.0398	Bacterial invasion of epithelial cells
ko05168	0.0455	Herpes simplex infection
ko04010	0.0467	MAPK signaling pathway
ko04520	0.0467	Adherens junction
ko04721	0.0467	Synaptic vesicle cycle
ko04141	0.0521	Protein processing in endoplasmic reticulum
ko04066	0.0622	HIF-1 signaling pathway
ko04145	0.0672	Phagosome
ko05146	0.0672	Amoebiasis
ko04011	0.0801	MAPK signaling pathway - yeast
ko04080	0.0801	Neuroactive ligand-receptor interaction
ko04120	0.0801	Ubiquitin mediated proteolysis
ko04917	0.0801	Prolactin signaling pathway
ko04930	0.0801	Type II diabetes mellitus
ko05032	0.0801	Morphine addiction
ko05210	0.0801	Colorectal cancer
ko05211	0.0801	Renal cell carcinoma
ko03420	0.0837	Nucleotide excision repair
ko04630	0.0944	Jak-STAT signaling pathway
ko04013	0.105	MAPK signaling pathway - fly
ko05215	0.105	Prostate cancer
ko05166	0.112	HTLV-I infection
ko05220	0.116	Chronic myeloid leukemia
ko05202	0.138	Transcriptional misregulation in cancer
ko04725	0.143	Cholinergic synapse
ko05214	0.146	Glioma
ko04612	0.147	Antigen processing and presentation
ko04710	0.147	Circadian rhythm
ko04530	0.152	Tight junction
ko03018	0.158	RNA degradation
ko04068	0.158	FoxO signaling pathway
ko04062	0.176	Chemokine signaling pathway
ko04662	0.176	B cell receptor signaling pathway
ko05216	0.176	Thyroid cancer
ko03015	0.187	mRNA surveillance pathway
ko04015	0.188	Rap1 signaling pathway
ko04150	0.203	mTOR signaling pathway
ko04650	0.203	Natural killer cell mediated cytotoxicity
ko04660	0.203	T cell receptor signaling pathway
ko04911	0.203	Insulin secretion
ko04916	0.203	Melanogenesis
ko05033	0.203	Nicotine addiction
ko05144	0.203	Malaria
ko00310	0.21	Lysine degradation
ko04914	0.21	Progesterone-mediated oocyte maturation
ko05010	0.21	Alzheimer's disease
ko04070	0.238	Phosphatidylinositol signaling system
ko04140	0.238	Regulation of autophagy
ko04620	0.238	Toll-like receptor signaling pathway
ko04640	0.238	Hematopoietic cell lineage
ko04912	0.238	GnRH signaling pathway
ko04970	0.238	Salivary secretion
ko05152	0.238	Tuberculosis
ko05160	0.238	Hepatitis C
ko05221	0.238	Acute myeloid leukemia

## Sheet: MetaHIT - elevated in CD
Module	q value	Description
M00122	5.53e-06	Cobalamin biosynthesis, cobinamide => cobalamin
M00008	0.00352	Entner-Doudoroff pathway, glucose-6P => glyceraldehyde-3P + pyruvate
M00078	0.00352	Heparan sulfate degradation
M00511	0.00352	PleC-PleD (cell fate control) two-component regulatory system
M00004	0.0125	Pentose phosphate pathway (Pentose phosphate cycle)
M00061	0.0148	Uronic acid metabolism
M00572	0.0242	Pimeloyl-ACP biosynthesis, BioC-BioH pathway, malonyl-ACP => pimeloyl-ACP
M00124	0.0458	Pyridoxal biosynthesis, erythrose-4P => pyridoxal-5P
M00176	0.0458	Assimilatory sulfate reduction, sulfate => H2S
M00577	0.0458	Biotin biosynthesis, BioW pathway, pimelate => pimeloyl-CoA => biotin
M00114	0.057	Ascorbate biosynthesis, plants, glucose-6P => ascorbate
M00362	0.057	Nucleotide sugar biosynthesis, prokaryotes
M00373	0.105	Ethylmalonyl pathway
M00616	0.127	Sulfate-sulfur assimilation
M00144	0.154	NADH:quinone oxidoreductase, prokaryotes
M00361	0.175	Nucleotide sugar biosynthesis, eukaryotes
M00613	0.175	Anoxygenic photosynthesis in green nonsulfur bacteria
M00376	0.191	3-Hydroxypropionate bi-cycle
Pathway	q value	Description
ko01100	1.19e-11	Metabolic pathways
ko00520	1.98e-06	Amino sugar and nucleotide sugar metabolism
ko01110	0.000212	Biosynthesis of secondary metabolites
ko00040	0.000313	Pentose and glucuronate interconversions
ko00531	0.000313	Glycosaminoglycan degradation
ko00051	0.000506	Fructose and mannose metabolism
ko02020	0.000527	Two-component system
ko00511	0.0011	Other glycan degradation
ko00780	0.00244	Biotin metabolism
ko00620	0.0289	Pyruvate metabolism
ko00860	0.0328	Porphyrin and chlorophyll metabolism
ko00030	0.047	Pentose phosphate pathway
ko00630	0.0601	Glyoxylate and dicarboxylate metabolism
ko01200	0.0887	Carbon metabolism
ko00311	0.095	Penicillin and cephalosporin biosynthesis
ko00340	0.113	Histidine metabolism
ko01120	0.115	Microbial metabolism in diverse environments
ko00480	0.122	Glutathione metabolism
ko00790	0.122	Folate biosynthesis
